# Supplementary material for: Transcriptomic effects of paternal cocaine-seeking on the reward circuitry of male offspring
Source: Transl Psychiatry. 2024 Feb 26;14:120. doi: 10.1038/s41398-024-02839-6 (PMC10897445; doi:10.1038/s41398-024-02839-6)
Supplement: Supplementary file 2 — Statistical Analysis [file 41398_2024_2839_MOESM2_ESM.xlsx]

## Sheet: Sheet1
Data	Response variable	Groups	n define as	Animal used	Normality Test (Shapiro-Wilk)	Equal Variance Test (Brown-Forsythe)	Hypothesis test	Test value	P value	Summary
Figure 2C	Drug session active lever press	SSA(n=12),CSA(n=47)	rats	59 rats	W=0.956,P<0.001 W=0.557,P<0.001		Mixed model, repeated measures (MMRM)	χ2=610.27, DF=1	<0.001	***
		FR1: SSA vs CSA					Pairwise comparisons test	SE=5.38, Z=2.78	0.005	**
		FR5: SSA vs CSA					Pairwise comparisons test	SE=4.16, Z=24.70	<0.001	***
	PR active lever press	SSA-F1 (n=12),CSA-F1 (n=47)	rats	59 rats	W=0.954,P=0.062 W=0.715,P=0.001	F=278.193, DFn=1, DFd=14.61, P<0.001	Wilcoxon rank-sum test	W = 564	<0.001	***
Figure 2F	Drug session active lever press	SSAF1 (n=22),CSA-F1 (n=22),CYF1 (n=23)	rats	67 rats	W=0.959,P=0.041 W=0.977,P=0.325 W=0.983,P=0.573		Mixed model, repeated measures (MMRM)	χ2=14.34, DF=2	<.001	***
		FR1: SSAF1 vs CSA-F1					Pairwise comparisons test	SE=8.96, Z=--0.35	0.725	ns
		FR1: SSAF1 vs CYF1					Pairwise comparisons test	SE=8.85, Z=--0.35	0.982	ns
		FR1: CSA-F1 vs CYF1					Pairwise comparisons test	SE=8.86, Z=-0.36	0.995	ns
		FR5: SSAF1 vs CSA-F1					Pairwise comparisons test	SE=8.05, Z=-2.65	0.008	**
		FR5: SSAF1 vs CYF1					Pairwise comparisons test	SE=7.96, Z=-0.99	0.32	ns
		FR5: CSA-F1 vs CYF1					Pairwise comparisons test	SE=8.78, Z=-3.67	<0.001	***
	PR active lever press	SSA-F1 (n=22),CSA-F1 (n=22)	rats	44 rats	W=0.884,P=0.2736 W=0.928,P=0.111	F=6.77, DFn=1, DFd=41.52, P=0.012	Wilcoxon rank-sum test	W = 349.5	0.011	*
		CSA-F1 (n=22),CY-F1 (n=23)	rats	45 rats	W=0.928,P=0.111 W=0.876,P=0.008	F=9.64, DFn=1, DFd=37.64, P=0.003	Wilcoxon rank-sum test	W = 371.5	0.006	**
		SSA-F1 (n=22),CY-F1 (n=23)	rats	45 rats	W=0.884,P=0.2736 W=0.876,P=0.008	F=1.49, DFn=1, DFd=35.40, P=0.228	Wilcoxon rank-sum test	W = 275	0.623	ns
Figure 5A	OFC domaine concetration	OFC:SSA-F1(n=5),CSA-F1(n=5)	rats	10 rats	W=0.899,N=0.402 W=0.893,N=0.37	F=2.329,DFn=1,DFd=5.565,N=0.182	Wilcoxon rank-sum test	W=20	0.151	ns
		OFC:CSA-F1(n=5),CY-F1(n=5)	rats	10 rats	W=0.893,N=0.37 W=0.936,N=0.635	F=9.121,DFn=1,DFd=6.43,N=0.021	Wilcoxon rank-sum test	W=2	0.032	*
		OFC:SSA-F1(n=5),CY-F1(n=5)	rats	10 rats	W=0.899,N=0.402 W=0.936,N=0.635	F=5.941,DFn=1,DFd=4.549,N=0.064	Wilcoxon rank-sum test	W=2	0.032	*
	mPFC domaine concetration	mPFC:SSA-F1(n=5),CSA-F1(n=5)	rats	10 rats	W=0.862,N=0.235 W=0.885,N=0.332	F=0.263,DFn=1,DFd=5.622,N=0.628	Wilcoxon rank-sum test	W=18	0.31	ns
		mPFC:CSA-F1(n=5),CY-F1(n=5)	rats	10 rats	W=0.885,N=0.332 W=0.876,N=0.29	F=0.098,DFn=1,DFd=5.399,N=0.766	Wilcoxon rank-sum test	W=8	0.421	ns
		mPFC:SSA-F1(n=5),CY-F1(n=5)	rats	10 rats	W=0.862,N=0.235 W=0.876,N=0.29	F=0.128,DFn=1,DFd=7.95,N=0.73	Wilcoxon rank-sum test	W=15	0.69	ns
	NAc domaine concetration	NAc:SSA-F1(n=5),CSA-F1(n=5)	rats	10 rats	W=0.948,N=0.725 W=0.988,N=0.971	F=11.029,DFn=1,DFd=6.161,N=0.015	Wilcoxon rank-sum test	W=24	0.016	*
		NAc:CSA-F1(n=5),CY-F1(n=5)	rats	10 rats	W=0.988,N=0.971 W=0.855,N=0.211	F=4.308,DFn=1,DFd=7.945,N=0.072	Wilcoxon rank-sum test	W=5	0.151	ns
		NAc:SSA-F1(n=5),CY-F1(n=5)	rats	10 rats	W=0.948,N=0.725 W=0.855,N=0.211	F=4.052,DFn=1,DFd=5.871,N=0.092	Wilcoxon rank-sum test	W=22	0.056	ns
	dStr domaine concetration	dStr:SSA-F1(n=5),CSA-F1(n=5)	rats	10 rats	W=0.892,N=0.367 W=0.988,N=0.971	F=9.843,DFn=1,DFd=7.14,N=0.016	Wilcoxon rank-sum test	W=23	0.032	*
		dStr:CSA-F1(n=5),CY-F1(n=5)	rats	10 rats	W=0.988,N=0.971 W=0.941,N=0.674	F=0.795,DFn=1,DFd=7.65,N=0.4	Wilcoxon rank-sum test	W=8	0.421	ns
		dStr:SSA-F1(n=5),CY-F1(n=5)	rats	10 rats	W=0.892,N=0.367 W=0.941,N=0.674	F=6.971,DFn=1,DFd=6.286,N=0.037	Wilcoxon rank-sum test	W=23	0.032	*
	VTA domaine concetration	VTA:SSA-F1(n=5),CSA-F1(n=5)	rats	10 rats	W=0.974,N=0.899 W=0.887,N=0.342	F=0.834,DFn=1,DFd=6.268,N=0.395	Wilcoxon rank-sum test	W=8	0.421	ns
		VTA:CSA-F1(n=5),CY-F1(n=5)	rats	10 rats	W=0.887,N=0.342 W=0.967,N=0.856	F=0.209,DFn=1,DFd=6.178,N=0.663	Wilcoxon rank-sum test	W=13	>0.99	ns
		VTA:SSA-F1(n=5),CY-F1(n=5)	rats	10 rats	W=0.974,N=0.899 W=0.967,N=0.856	F=0.454,DFn=1,DFd=7.995,N=0.519	Wilcoxon rank-sum test	W=9	0.548	ns
Figure 5C	Correlation of SSA-F1 domaine concetration across brain regions	SSA-F1: OFC (n=7) & mPFC (n=7)	rats	10 rats			Pearson correlation	R=-0.933	0.067	ns
		SSA-F1: OFC (n=7) & NAc (n=7)	rats	10 rats			Pearson correlation	R=-0.442	0.558	ns
		SSA-F1: OFC (n=7) & dStr (n=7)	rats	10 rats			Pearson correlation	R=-0.434	0.566	ns
		SSA-F1: OFC (n=7) & VTA (n=7)	rats	10 rats			Pearson correlation	R=0.708	0.181	ns
		SSA-F1: mPFC (n=7) & NAc (n=7)	rats	10 rat			Pearson correlation	R=0.57	0.316	ns
		SSA-F1: mPFC (n=7) & dStr (n=7)	rats	10 rats			Pearson correlation	R=0.57	0.43	ns
		SSA-F1: mPFC (n=7) & VTA (n=7)	rats	10 rats			Pearson correlation	R=-0.455	0.545	ns
		SSA-F1: NAc (n=7) & dStr (n=7)	rats	10 rats			Pearson correlation	R=0.292	0.708	ns
		SSA-F1: NAc (n=7) & VTA (n=7)	rats	10 rats			Pearson correlation	R=0.306	0.694	ns
		SSA-F1: dStr (n=7) & VTA (n=7)	rats	10 rats			Pearson correlation	R=0.441	0.559	ns
	Correlation of CSA-F1 domaine concetration across brain regions	CSA-F1: OFC (n=7) & mPFC (n=7)	rats	10 rats			Pearson correlation	R=0.962	0.038	*
		CSA-F1: OFC (n=7) & NAc (n=7)	rats	10 rats			Pearson correlation	R=-0.43	0.57	ns
		CSA-F1: OFC (n=7) & dStr (n=7)	rats	10 rats			Pearson correlation	R=0.122	0.878	ns
		CSA-F1: OFC (n=7) & VTA (n=7)	rats	10 rats			Pearson correlation	R=0.643	0.357	ns
		CSA-F1: mPFC (n=7) & NAc (n=7)	rats	10 rats			Pearson correlation	R=0.068	0.932	ns
		CSA-F1: mPFC (n=7) & dStr (n=7)	rats	10 rats			Pearson correlation	R=-0.388	0.612	ns
		CSA-F1: mPFC (n=7) & VTA (n=7)	rats	10 rats			Pearson correlation	R=0.975	0.025	*
		CSA-F1: NAc (n=7) & dStr (n=7)	rats	10 rats			Pearson correlation	R=0.466	0.429	ns
		CSA-F1: NAc (n=7) & VTA (n=7)	rats	10 rats			Pearson correlation	R=0.013	0.987	ns
		CSA-F1: dStr (n=7) & VTA (n=7)	rats	10 rats			Pearson correlation	R=-0.226	0.774	ns
	Correlation of CY-F1 domaine concetration across brain regions	CY-F1: OFC (n=7) & mPFC (n=7)	rats	10 rats			Pearson correlation	R=0.358	0.642	ns
		CY-F1: OFC (n=7) & NAc (n=7)	rats	10 rats			Pearson correlation	R=-0.202	0.745	ns
		CY-F1: OFC (n=7) & dStr (n=7)	rats	10 rats			Pearson correlation	R=-0.129	0.836	ns
		CY-F1: OFC (n=7) & VTA (n=7)	rats	10 rats			Pearson correlation	R=0.434	0.566	ns
		CY-F1: mPFC (n=7) & NAc (n=7)	rats	10 rats			Pearson correlation	R=0.888	0.112	ns
		CY-F1: mPFC (n=7) & dStr (n=7)	rats	10 rats			Pearson correlation	R=0.629	0.371	ns
		CY-F1: mPFC (n=7) & VTA (n=7)	rats	10 rats			Pearson correlation	R=-0.267	0.733	ns
		CY-F1: NAc (n=7) & dStr (n=7)	rats	10 rats			Pearson correlation	R=0.219	0.723	ns
		CY-F1: NAc (n=7) & VTA (n=7)	rats	10 rats			Pearson correlation	R=-0.201	0.799	ns
		CY-F1: dStr (n=7) & VTA (n=7)	rats	10 rats			Pearson correlation	R=0.597	0.403	ns
Figure 5E	OFC cFOS+cell per mm2	OFC:SSA-F1(n=7),CSA-F1(n=7)	rats	4 slices per rat	W=0.83,N=0.081 W=0.96,N=0.822	F=3.462,DFn=1,DFd=10.508,N=0.091	Wilcoxon rank-sum test	W=10	0.073	ns
		OFC:CSA-F1(n=7),CY-F1(n=7)	rats	4 slices per rat	W=0.96,N=0.822 W=0.816,N=0.059	F=3.765,DFn=1,DFd=11.995,N=0.076	Wilcoxon rank-sum test	W=38	0.097	ns
		OFC:SSA-F1(n=7),CY-F1(n=7)	rats	4 slices per rat	W=0.83,N=0.081 W=0.816,N=0.059	F=0.188,DFn=1,DFd=10.387,N=0.674	Wilcoxon rank-sum test	W=30	0.535	ns
	mPFC cFOS+cell per mm2	mPFC:SSA-F1(n=7),CSA-F1(n=7)	rats	4 slices per rat	W=0.971,N=0.903 W=0.967,N=0.88	F=0.955,DFn=1,DFd=11.77,N=0.348	Wilcoxon rank-sum test	W=18	0.456	ns
		mPFC:CSA-F1(n=7),CY-F1(n=7)	rats	4 slices per rat	W=0.967,N=0.88 W=0.902,N=0.346	F=4.641,DFn=1,DFd=11.048,N=0.054	Wilcoxon rank-sum test	W=39	0.073	ns
		mPFC:SSA-F1(n=7),CY-F1(n=7)	rats	4 slices per rat	W=0.971,N=0.903 W=0.902,N=0.346	F=1.473,DFn=1,DFd=11.699,N=0.249	Wilcoxon rank-sum test	W=33	0.318	ns
	NAc cFOS+cell per mm2	NAc:SSA-F1(n=7),CSA-F1(n=7)	rats	4 slices per rat	W=0.846,N=0.114 W=0.915,N=0.431	F=1.703,DFn=1,DFd=11.599,N=0.217	Wilcoxon rank-sum test	W=16	0.318	ns
		NAc:CSA-F1(n=7),CY-F1(n=7)	rats	4 slices per rat	W=0.915,N=0.431 W=0.898,N=0.318	F=7.676,DFn=1,DFd=9.804,N=0.02	Wilcoxon rank-sum test	W=42	0.026	*
		NAc:SSA-F1(n=7),CY-F1(n=7)	rats	4 slices per rat	W=0.846,N=0.114 W=0.898,N=0.318	F=2.253,DFn=1,DFd=10.917,N=0.162	Wilcoxon rank-sum test	W=37	0.128	ns
	dStr cFOS+cell per mm2	dStr:SSA-F1(n=7),CSA-F1(n=7)	rats	4 slices per rat	W=0.849,N=0.12 W=0.962,N=0.839	F=2.276,DFn=1,DFd=9.113,N=0.165	Wilcoxon rank-sum test	W=11	0.097	ns
		dStr:CSA-F1(n=7),CY-F1(n=7)	rats	4 slices per rat	W=0.962,N=0.839 W=0.859,N=0.148	F=7.409,DFn=1,DFd=9.187,N=0.023	Wilcoxon rank-sum test	W=41	0.038	*
		dStr:SSA-F1(n=7),CY-F1(n=7)	rats	4 slices per rat	W=0.849,N=0.12 W=0.859,N=0.148	F=3.367,DFn=1,DFd=11.998,N=0.091	Wilcoxon rank-sum test	W=40	0.053	ns
	VTA cFOS+cell per mm2	VTA:SSA-F1(n=7),CSA-F1(n=7)	rats	4 slices per rat	W=0.707,N=0.004 W=0.866,N=0.171	F=3.883,DFn=1,DFd=11.824,N=0.073	Wilcoxon rank-sum test	W=9	0.053	ns
		VTA:CSA-F1(n=7),CY-F1(n=7)	rats	4 slices per rat	W=0.866,N=0.171 W=0.932,N=0.566	F=8.772,DFn=1,DFd=7.88,N=0.018	Wilcoxon rank-sum test	W=42	0.026	*
		VTA:SSA-F1(n=7),CY-F1(n=7)	rats	4 slices per rat	W=0.707,N=0.004 W=0.932,N=0.566	F=0.332,DFn=1,DFd=8.364,N=0.579	Wilcoxon rank-sum test	W=24	>0.99	ns
	One-way ANOVA test for cFOS+cell in ecah brian regiion	OFC:SSA(n=7),CSA(n=7),CY(n=7)	rats	4 slices per rat	W=0.83,N=0.081 W=0.96,N=0.822 W=0.816,N=0.059	F=2.605,DFn=2,DFd=16.302,N=0.104	One-way ANOVA	Df=2,Sum_sq=333428.916,Mean_sq=166714.458,F=2.605	0.101	ns
		mPFC:SSA(n=7),CSA(n=7),CY(n=7)	rats	4 slices per rat	W=0.971,N=0.903 W=0.967,N=0.88 W=0.902,N=0.346	F=2.34,DFn=2,DFd=17.006,N=0.127	One-way ANOVA	Df=2,Sum_sq=78545.713,Mean_sq=39272.857,F=2.34	0.125	ns
		NAc:SSA(n=7),CSA(n=7),CY(n=7)	rats	4 slices per rat	W=0.846,N=0.114 W=0.915,N=0.431 W=0.898,N=0.318	F=3.827,DFn=2,DFd=15.676,N=0.044	One-way ANOVA	Df=2,Sum_sq=68942.925,Mean_sq=34471.462,F=3.827	0.041	*
		dStr:SSA(n=7),CSA(n=7),CY(n=7)	rats	4 slices per rat	W=0.849,N=0.12 W=0.962,N=0.839 W=0.859,N=0.148	F=4.582,DFn=2,DFd=12.695,N=0.032	One-way ANOVA	Df=2,Sum_sq=68753.768,Mean_sq=34376.884,F=4.582	0.025	*
		VTA:SSA(n=7),CSA(n=7),CY(n=7)	rats	4 slices per rat	W=0.707,N=0.004 W=0.866,N=0.171 W=0.932,N=0.566	F=4.481,DFn=2,DFd=13.831,N=0.032	One-way ANOVA	Df=2,Sum_sq=63792.423,Mean_sq=31896.211,F=4.481	0.026	*
Figure 5F	Correlation of SSA-F1 cFOS+cell density across brain regions	SSA-F1: OFC (n=7) & mPFC (n=7)	rats	4 slices per rat			Pearson correlation	R=0.731	0.062	ns
		SSA-F1: OFC (n=7) & NAc (n=7)	rats	4 slices per rat			Pearson correlation	R=0.586	0.166	ns
		SSA-F1: OFC (n=7) & dStr (n=7)	rats	4 slices per rat			Pearson correlation	R=-0.384	0.395	ns
		SSA-F1: OFC (n=7) & VTA (n=7)	rats	4 slices per rat			Pearson correlation	R=0.398	0.377	ns
		SSA-F1: mPFC (n=7) & NAc (n=7)	rats	4 slices per rat			Pearson correlation	R=0.584	0.584	ns
		SSA-F1: mPFC (n=7) & dStr (n=7)	rats	4 slices per rat			Pearson correlation	R=-0.617	0.139	ns
		SSA-F1: mPFC (n=7) & VTA (n=7)	rats	4 slices per rat			Pearson correlation	R=0.615	0.615	ns
		SSA-F1: NAc (n=7) & dStr (n=7)	rats	4 slices per rat			Pearson correlation	R=0.156	0.156	ns
		SSA-F1: NAc (n=7) & VTA (n=7)	rats	4 slices per rat			Pearson correlation	R=0.933	0.933	ns
		SSA-F1: dStr (n=7) & VTA (n=7)	rats	4 slices per rat			Pearson correlation	R=0.169	0.169	ns
	Correlation of CSA-F1 cFOS+cell density across brain regions	CSA-F1: OFC (n=7) & mPFC (n=7)	rats	4 slices per rat			Pearson correlation	R=0.813	0.026	*
		CSA-F1: OFC (n=7) & NAc (n=7)	rats	4 slices per rat			Pearson correlation	R=0.843	0.017	*
		CSA-F1: OFC (n=7) & dStr (n=7)	rats	4 slices per rat			Pearson correlation	R=0.941	0.002	**
		CSA-F1: OFC (n=7) & VTA (n=7)	rats	4 slices per rat			Pearson correlation	R=0.859	0.013	*
		CSA-F1: mPFC (n=7) & NAc (n=7)	rats	4 slices per rat			Pearson correlation	R=0.903	0.005	**
		CSA-F1: mPFC (n=7) & dStr (n=7)	rats	4 slices per rat			Pearson correlation	R=0.634	0.126	ns
		CSA-F1: mPFC (n=7) & VTA (n=7)	rats	4 slices per rat			Pearson correlation	R=0.82	0.024	*
		CSA-F1: NAc (n=7) & dStr (n=7)	rats	4 slices per rat			Pearson correlation	R=0.724	0.066	ns
		CSA-F1: NAc (n=7) & VTA (n=7)	rats	4 slices per rat			Pearson correlation	R=0.681	0.092	ns
		CSA-F1: dStr (n=7) & VTA (n=7)	rats	4 slices per rat			Pearson correlation	R=0.822	0.023	*
	Correlation of CY-F1 cFOS+cell density across brain regions	CY-F1: OFC (n=7) & mPFC (n=7)	rats	4 slices per rat			Pearson correlation	R=0.917	0.004	**
		CY-F1: OFC (n=7) & NAc (n=7)	rats	4 slices per rat			Pearson correlation	R=0.768	0.044	*
		CY-F1: OFC (n=7) & dStr (n=7)	rats	4 slices per rat			Pearson correlation	R=0.686	0.089	ns
		CY-F1: OFC (n=7) & VTA (n=7)	rats	4 slices per rat			Pearson correlation	R=0.866	0.012	*
		CY-F1: mPFC (n=7) & NAc (n=7)	rats	4 slices per rat			Pearson correlation	R=0.837	0.019	*
		CY-F1: mPFC (n=7) & dStr (n=7)	rats	4 slices per rat			Pearson correlation	R=0.673	0.097	ns
		CY-F1: mPFC (n=7) & VTA (n=7)	rats	4 slices per rat			Pearson correlation	R=0.899	0.006	**
		CY-F1: NAc (n=7) & dStr (n=7)	rats	4 slices per rat			Pearson correlation	R=0.249	0.59	ns
		CY-F1: NAc (n=7) & VTA (n=7)	rats	4 slices per rat			Pearson correlation	R=0.746	0.054	ns
		CY-F1: dStr (n=7) & VTA (n=7)	rats	4 slices per rat			Pearson correlation	R=0.806	0.029	*
Figure S1A	FR5 active lever press (litter)	SSA-F1 (n=7),CSA-F1 (n=7)	rats	14 litter	W=0.868,P=0.180 W=0.972,P=0.915	F=7.26, DFn=1, DFd=9.88, P=0.022	Wilcoxon rank-sum test	W = 42	0.029	*
		CSA-F1 (n=7),CY-F1 (n=7)	rats	14 litter	W=0.972,P=0.915 W=0.850,P=0.124	F=14.71, DFn=1, DFd=10.64, P=0.002	Wilcoxon rank-sum test	W = 46	0.007	**
		SSA-F1 (n=7),CY-F1 (n=7)	rats	14 litter	W=0.868,P=0.180 W=0.850,P=0.124	F=2.69, DFn=1, DFd=11.81, P=0.126	Wilcoxon rank-sum test	W = 32	0.371	ns
Figure S1B	PR active lever press (litter)	SSA-F1 (n=7),CSA-F1 (n=7)	rats	14 litter	W=0.939,P=0.629 W=0.880,P=0.226	F=7.15, DFn=1, DFd=11.17, P=0.021	Wilcoxon rank-sum test	W = 43	0.021	*
		CSA-F1 (n=7),CY-F1 (n=7)	rats	14 litter	W=0.972,P=0.915 W=0.976,P=0.937	F=13.31, DFn=1, DFd=11.54, P=0.003	Wilcoxon rank-sum test	W = 46	0.007	**
		SSA-F1 (n=7),CY-F1 (n=7)	rats	14 litter	W=0.939,P=0.629 W=0.976,P=0.937	F=2.81, DFn=1, DFd=10.01, P=0.124	Wilcoxon rank-sum test	W = 37.5	0.108	ns
Figure S8A	OFC DOPAC concetration	OFC:SSA(n=5),CSA(n=5)	rats	10 rats	W=0.903,N=0.429 W=0.81,N=0.097	F=26.713,DFn=1,DFd=4.745,N=0.004	Wilcoxon rank-sum test	W=25	0.008	**
		OFC:CSA(n=5),CY(n=5)	rats	10 rats	W=0.81,N=0.097 W=0.973,N=0.895	F=12.819,DFn=1,DFd=4.137,N=0.022	Wilcoxon rank-sum test	W=0	0.008	**
		OFC:SSA(n=5),CY(n=5)	rats	10 rats	W=0.903,N=0.429 W=0.973,N=0.895	F=1.442,DFn=1,DFd=5.408,N=0.28	Wilcoxon rank-sum test	W=7	0.31	ns
	mPFC DOPAC concetration	mPFC:SSA(n=5),CSA(n=5)	rats	10 rats	W=0.943,N=0.685 W=0.942,N=0.679	F=0.076,DFn=1,DFd=4.656,N=0.794	Wilcoxon rank-sum test	W=11	0.841	ns
		mPFC:CSA(n=5),CY(n=5)	rats	10 rats	W=0.942,N=0.679 W=0.941,N=0.675	F=0.265,DFn=1,DFd=6.744,N=0.623	Wilcoxon rank-sum test	W=15	0.69	ns
		mPFC:SSA(n=5),CY(n=5)	rats	10 rats	W=0.943,N=0.685 W=0.941,N=0.675	F=0.214,DFn=1,DFd=5.595,N=0.661	Wilcoxon rank-sum test	W=13	>0.99	ns
	NAc DOPAC concetration	NAc:SSA(n=5),CSA(n=5)	rats	10 rats	W=0.868,N=0.258 W=0.813,N=0.103	F=2.192,DFn=1,DFd=7.949,N=0.177	Wilcoxon rank-sum test	W=21	0.095	ns
		NAc:CSA(n=5),CY(n=5)	rats	10 rats	W=0.813,N=0.103 W=0.96,N=0.805	F=0.015,DFn=1,DFd=4.495,N=0.908	Wilcoxon rank-sum test	W=10	0.69	ns
		NAc:SSA(n=5),CY(n=5)	rats	10 rats	W=0.868,N=0.258 W=0.96,N=0.805	F=3.906,DFn=1,DFd=4.58,N=0.11	Wilcoxon rank-sum test	W=18	0.31	ns
	dStr DOPAC concetration	dStr:SSA(n=5),CSA(n=5)	rats	10 rats	W=0.954,N=0.763 W=0.931,N=0.602	F=2.328,DFn=1,DFd=7.47,N=0.168	Wilcoxon rank-sum test	W=19	0.222	ns
		dStr:CSA(n=5),CY(n=5)	rats	10 rats	W=0.931,N=0.602 W=0.835,N=0.153	F=0.192,DFn=1,DFd=4.735,N=0.681	Wilcoxon rank-sum test	W=13	>0.99	ns
		dStr:SSA(n=5),CY(n=5)	rats	10 rats	W=0.954,N=0.763 W=0.835,N=0.153	F=8.396,DFn=1,DFd=5.247,N=0.032	Wilcoxon rank-sum test	W=23	0.032	*
	VTA DOPAC concetration	VTA:SSA(n=5),CSA(n=5)	rats	10 rats	W=0.994,N=0.992 W=0.822,N=0.12	F=0,DFn=1,DFd=7.967,N=0.998	Wilcoxon rank-sum test	W=12	>0.99	ns
		VTA:CSA(n=5),CY(n=5)	rats	10 rats	W=0.822,N=0.12 W=0.922,N=0.542	F=0.416,DFn=1,DFd=7.133,N=0.539	Wilcoxon rank-sum test	W=16	0.548	ns
		VTA:SSA(n=5),CY(n=5)	rats	10 rats	W=0.994,N=0.992 W=0.922,N=0.542	F=0.448,DFn=1,DFd=7.378,N=0.524	Wilcoxon rank-sum test	W=15	0.69	ns
Figure S8B	OFC HVA concetration	OFC:SSA(n=5),CSA(n=5)	rats	10 rats	W=0.913,N=0.485 W=0.844,N=0.177	F=1.376,DFn=1,DFd=7.864,N=0.275	Wilcoxon rank-sum test	W=17	0.421	ns
		OFC:CSA(n=5),CY(n=5)	rats	10 rats	W=0.844,N=0.177 W=0.935,N=0.631	F=0.027,DFn=1,DFd=4.911,N=0.876	Wilcoxon rank-sum test	W=8	0.421	ns
		OFC:SSA(n=5),CY(n=5)	rats	10 rats	W=0.913,N=0.485 W=0.935,N=0.631	F=2.177,DFn=1,DFd=5.176,N=0.198	Wilcoxon rank-sum test	W=19	0.222	ns
	mPFC HVA concetration	mPFC:SSA(n=5),CSA(n=5)	rats	10 rats	W=0.968,N=0.861 W=0.961,N=0.812	F=1.785,DFn=1,DFd=6.916,N=0.224	Wilcoxon rank-sum test	W=19	0.222	ns
		mPFC:CSA(n=5),CY(n=5)	rats	10 rats	W=0.961,N=0.812 W=0.86,N=0.229	F=0.77,DFn=1,DFd=5.386,N=0.418	Wilcoxon rank-sum test	W=8	0.421	ns
		mPFC:SSA(n=5),CY(n=5)	rats	10 rats	W=0.968,N=0.861 W=0.86,N=0.229	F=0.684,DFn=1,DFd=6.823,N=0.436	Wilcoxon rank-sum test	W=16	0.548	ns
	NAc HVA concetration	NAc:SSA(n=5),CSA(n=5)	rats	10 rats	W=0.908,N=0.458 W=0.809,N=0.095	F=0.352,DFn=1,DFd=7.867,N=0.569	Wilcoxon rank-sum test	W=16	0.548	ns
		NAc:CSA(n=5),CY(n=5)	rats	10 rats	W=0.809,N=0.095 W=0.941,N=0.672	F=0.245,DFn=1,DFd=4.359,N=0.644	Wilcoxon rank-sum test	W=10	0.69	ns
		NAc:SSA(n=5),CY(n=5)	rats	10 rats	W=0.908,N=0.458 W=0.941,N=0.672	F=2.061,DFn=1,DFd=4.466,N=0.217	Wilcoxon rank-sum test	W=16	0.548	ns
	dStr HVA concetration	dStr:SSA(n=5),CSA(n=5)	rats	10 rats	W=0.991,N=0.984 W=0.861,N=0.231	F=0.827,DFn=1,DFd=7.863,N=0.39	Wilcoxon rank-sum test	W=17	0.421	ns
		dStr:CSA(n=5),CY(n=5)	rats	10 rats	W=0.861,N=0.231 W=0.857,N=0.219	F=0.452,DFn=1,DFd=4.819,N=0.532	Wilcoxon rank-sum test	W=13	>0.99	ns
		dStr:SSA(n=5),CY(n=5)	rats	10 rats	W=0.991,N=0.984 W=0.857,N=0.219	F=3.092,DFn=1,DFd=4.631,N=0.144	Wilcoxon rank-sum test	W=18	0.31	ns
	VTA HVA concetration	VTA:SSA(n=5),CSA(n=5)	rats	10 rats	W=0.964,N=0.838 W=0.906,N=0.445	F=0.289,DFn=1,DFd=7.56,N=0.607	Wilcoxon rank-sum test	W=14	0.841	ns
		VTA:CSA(n=5),CY(n=5)	rats	10 rats	W=0.906,N=0.445 W=0.867,N=0.255	F=0.179,DFn=1,DFd=7.275,N=0.685	Wilcoxon rank-sum test	W=10	0.69	ns
		VTA:SSA(n=5),CY(n=5)	rats	10 rats	W=0.964,N=0.838 W=0.867,N=0.255	F=0.006,DFn=1,DFd=7.949,N=0.939	Wilcoxon rank-sum test	W=13	>0.99	ns
Figure S12	qPRC verification for MYT1L	Myt1l_OFC:Naive_SSA(n=4),Naive_CSA(n=4)	rats	8 rats	W=0.905,N=0.458 W=0.874,N=0.315	F=2.58,DFn=5	Wilcoxon rank-sum test	W=6	0.686	ns
		Myt1l_OFC:Naive_CSA(n=4),Naive_CY(n=4)	rats	8 rats	W=0.874,N=0.315 W=0.836,N=0.184	F=2.58,DFn=5	Wilcoxon rank-sum test	W=7	0.886	ns
		Myt1l_OFC:Naive_SSA(n=4),Naive_CY(n=4)	rats	8 rats	W=0.905,N=0.458 W=0.836,N=0.184	F=2.58,DFn=5	Wilcoxon rank-sum test	W=5	0.486	ns
		Myt1l_OFC:SA_SSA(n=4),SA_CSA(n=4)	rats	8 rats	W=0.829,N=0.164 W=0.788,N=0.065	F=2.58,DFn=5	Wilcoxon rank-sum test	W=4	0.19	ns
		Myt1l_OFC:SA_CSA(n=4),SA_CY(n=4)	rats	8 rats	W=0.788,N=0.065 W=0.982,N=0.915	F=2.58,DFn=5	Wilcoxon rank-sum test	W=19	0.032	*
		Myt1l_OFC:SA_SSA(n=4),SA_CY(n=4)	rats	8 rats	W=0.829,N=0.164 W=0.982,N=0.915	F=2.58,DFn=5	Wilcoxon rank-sum test	W=8	>0.99	ns
		Myt1l_OFC:Naive(n=12),SA(n=12)	rats	24 rats	Same as above	F=2.58,DFn=5	Wilcoxon rank-sum test	W=42	0.052	ns
		Myt1l_mPFC:Naive_SSA(n=4),Naive_CSA(n=4)	rats	8 rats	W=0.985,N=0.932 W=0.879,N=0.333	F=2.711,DFn=5	Wilcoxon rank-sum test	W=16	0.029	*
		Myt1l_mPFC:Naive_CSA(n=4),Naive_CY(n=4)	rats	8 rats	W=0.879,N=0.333 W=0.847,N=0.215	F=2.711,DFn=5	Wilcoxon rank-sum test	W=1	0.057	ns
		Myt1l_mPFC:Naive_SSA(n=4),Naive_CY(n=4)	rats	8 rats	W=0.985,N=0.932 W=0.847,N=0.215	F=2.711,DFn=5	Wilcoxon rank-sum test	W=8	>0.99	ns
		Myt1l_mPFC:SA_SSA(n=4),SA_CSA(n=4)	rats	8 rats	W=0.992,N=0.968 W=0.841,N=0.198	F=2.711,DFn=5	Wilcoxon rank-sum test	W=11	0.486	ns
		Myt1l_mPFC:SA_CSA(n=4),SA_CY(n=4)	rats	8 rats	W=0.841,N=0.198 W=0.939,N=0.645	F=2.711,DFn=5	Wilcoxon rank-sum test	W=6	0.686	ns
		Myt1l_mPFC:SA_SSA(n=4),SA_CY(n=4)	rats	8 rats	W=0.992,N=0.968 W=0.939,N=0.645	F=2.711,DFn=5	Wilcoxon rank-sum test	W=7	0.886	ns
		Myt1l_mPFC:Naive(n=12),SA(n=12)	rats	24 rats	Same as above	F=2.711,DFn=5	Wilcoxon rank-sum test	W=43	0.101	ns
		Myt1l_NAc:Naive_SSA(n=4),Naive_CSA(n=4)	rats	8 rats	W=0.869,N=0.293 W=0.939,N=0.65	F=0.518,DFn=5	Wilcoxon rank-sum test	W=9	0.886	ns
		Myt1l_NAc:Naive_CSA(n=4),Naive_CY(n=4)	rats	8 rats	W=0.939,N=0.65 W=0.883,N=0.353	F=0.518,DFn=5	Wilcoxon rank-sum test	W=5	0.486	ns
		Myt1l_NAc:Naive_SSA(n=4),Naive_CY(n=4)	rats	8 rats	W=0.869,N=0.293 W=0.883,N=0.353	F=0.518,DFn=5	Wilcoxon rank-sum test	W=4	0.343	ns
		Myt1l_NAc:SA_SSA(n=4),SA_CSA(n=4)	rats	8 rats	W=0.855,N=0.241 W=0.73,N=0.024	F=0.518,DFn=5	Wilcoxon rank-sum test	W=10	0.686	ns
		Myt1l_NAc:SA_CSA(n=4),SA_CY(n=4)	rats	8 rats	W=0.73,N=0.024 W=0.677,N=0.006	F=0.518,DFn=5	Wilcoxon rank-sum test	W=9	0.886	ns
		Myt1l_NAc:SA_SSA(n=4),SA_CY(n=4)	rats	8 rats	W=0.855,N=0.241 W=0.677,N=0.006	F=0.518,DFn=5	Wilcoxon rank-sum test	W=12	0.343	ns
		Myt1l_NAc:Naive(n=12),SA(n=12)	rats	24 rats	Same as above	F=0.518,DFn=5	Wilcoxon rank-sum test	W=96	0.178	ns
		Myt1l_dStr:Naive_SSA(n=4),Naive_CSA(n=4)	rats	8 rats	W=0.899,N=0.425 W=0.979,N=0.898	F=2.656,DFn=5	Wilcoxon rank-sum test	W=11	0.486	ns
		Myt1l_dStr:Naive_CSA(n=4),Naive_CY(n=4)	rats	8 rats	W=0.979,N=0.898 W=0.819,N=0.142	F=2.656,DFn=5	Wilcoxon rank-sum test	W=6	0.686	ns
		Myt1l_dStr:Naive_SSA(n=4),Naive_CY(n=4)	rats	8 rats	W=0.899,N=0.425 W=0.819,N=0.142	F=2.656,DFn=5	Wilcoxon rank-sum test	W=12	0.343	ns
		Myt1l_dStr:SA_SSA(n=4),SA_CSA(n=4)	rats	8 rats	W=0.988,N=0.949 W=0.992,N=0.829	F=2.656,DFn=5	Wilcoxon rank-sum test	W=3	0.4	ns
		Myt1l_dStr:SA_CSA(n=4),SA_CY(n=4)	rats	8 rats	W=0.992,N=0.829 W=0.932,N=0.608	F=2.656,DFn=5	Wilcoxon rank-sum test	W=9	0.4	ns
		Myt1l_dStr:SA_SSA(n=4),SA_CY(n=4)	rats	8 rats	W=0.988,N=0.949 W=0.932,N=0.608	F=2.656,DFn=5	Wilcoxon rank-sum test	W=6	0.686	ns
		Myt1l_dStr:Naive(n=12),SA(n=12)	rats	24 rats	Same as above	F=2.656,DFn=5	Wilcoxon rank-sum test	W=101	0.032	*
		Myt1l_dHip:Naive_SSA(n=4),Naive_CSA(n=4)	rats	8 rats	W=0.968,N=0.829 W=0.843,N=0.206	F=10.079,DFn=5	Wilcoxon rank-sum test	W=7	0.885	ns
		Myt1l_dHip:Naive_CSA(n=4),Naive_CY(n=4)	rats	8 rats	W=0.843,N=0.206 W=0.848,N=0.219	F=10.079,DFn=5	Wilcoxon rank-sum test	W=10	0.663	ns
		Myt1l_dHip:Naive_SSA(n=4),Naive_CY(n=4)	rats	8 rats	W=0.968,N=0.829 W=0.848,N=0.219	F=10.079,DFn=5	Wilcoxon rank-sum test	W=6	0.686	ns
		Myt1l_dHip:SA_SSA(n=4),SA_CSA(n=4)	rats	8 rats	W=0.896,N=0.411 W=0.843,N=0.204	F=10.079,DFn=5	Wilcoxon rank-sum test	W=8	>0.99	ns
		Myt1l_dHip:SA_CSA(n=4),SA_CY(n=4)	rats	8 rats	W=0.843,N=0.204 W=0.894,N=0.401	F=10.079,DFn=5	Wilcoxon rank-sum test	W=9.5	0.772	ns
		Myt1l_dHip:SA_SSA(n=4),SA_CY(n=4)	rats	8 rats	W=0.896,N=0.411 W=0.894,N=0.401	F=10.079,DFn=5	Wilcoxon rank-sum test	W=12	0.343	ns
		Myt1l_dHip:Naive(n=12),SA(n=12)	rats	24 rats	Same as above	F=10.079,DFn=5	Wilcoxon rank-sum test	W=0	<0.001	***
		Myt1l_BLA:Naive_SSA(n=4),Naive_CSA(n=4)	rats	8 rats	W=0.807,N=0.116 W=0.794,N=0.091	F=0.289,DFn=5	Wilcoxon rank-sum test	W=9	0.886	ns
		Myt1l_BLA:Naive_CSA(n=4),Naive_CY(n=4)	rats	8 rats	W=0.794,N=0.091 W=0.722,N=0.02	F=0.289,DFn=5	Wilcoxon rank-sum test	W=6	0.686	ns
		Myt1l_BLA:Naive_SSA(n=4),Naive_CY(n=4)	rats	8 rats	W=0.807,N=0.116 W=0.722,N=0.02	F=0.289,DFn=5	Wilcoxon rank-sum test	W=9	0.886	ns
		Myt1l_BLA:SA_SSA(n=4),SA_CSA(n=4)	rats	8 rats	W=0.873,N=0.311 W=0.938,N=0.64	F=0.289,DFn=5	Wilcoxon rank-sum test	W=11	0.486	ns
		Myt1l_BLA:SA_CSA(n=4),SA_CY(n=4)	rats	8 rats	W=0.938,N=0.64 W=0.835,N=0.182	F=0.289,DFn=5	Wilcoxon rank-sum test	W=4	0.343	ns
		Myt1l_BLA:SA_SSA(n=4),SA_CY(n=4)	rats	8 rats	W=0.873,N=0.311 W=0.835,N=0.182	F=0.289,DFn=5	Wilcoxon rank-sum test	W=8	>0.99	ns
		Myt1l_BLA:Naive(n=12),SA(n=12)	rats	24 rats	Same as above	F=0.289,DFn=5	Wilcoxon rank-sum test	W=62	0.59	ns
		Myt1l_VTA:Naive_SSA(n=4),Naive_CSA(n=4)	rats	8 rats	W=0.918,N=0.524 W=0.934,N=0.62	F=18.345,DFn=5	Wilcoxon rank-sum test	W=16	0.029	*
		Myt1l_VTA:Naive_CSA(n=4),Naive_CY(n=4)	rats	8 rats	W=0.934,N=0.62 W=0.933,N=0.611	F=18.345,DFn=5	Wilcoxon rank-sum test	W=0	0.029	*
		Myt1l_VTA:Naive_SSA(n=4),Naive_CY(n=4)	rats	8 rats	W=0.918,N=0.524 W=0.933,N=0.611	F=18.345,DFn=5	Wilcoxon rank-sum test	W=2	0.114	ns
		Myt1l_VTA:SA_SSA(n=4),SA_CSA(n=4)	rats	8 rats	W=0.894,N=0.4 W=0.921,N=0.543	F=18.345,DFn=5	Wilcoxon rank-sum test	W=15	0.057	ns
		Myt1l_VTA:SA_CSA(n=4),SA_CY(n=4)	rats	8 rats	W=0.921,N=0.543 W=0.897,N=0.414	F=18.345,DFn=5	Wilcoxon rank-sum test	W=3	0.2	ns
		Myt1l_VTA:SA_SSA(n=4),SA_CY(n=4)	rats	8 rats	W=0.894,N=0.4 W=0.897,N=0.414	F=18.345,DFn=5	Wilcoxon rank-sum test	W=11	0.486	ns
		Myt1l_VTA:Naive(n=12),SA(n=12)	rats	24 rats	Same as above	F=18.345,DFn=5	Wilcoxon rank-sum test	W=3	<0.001	***
	qPRC verification for Grm5	Grm5_OFC:Naive_SSA(n=4),Naive_CSA(n=4)	rats	8 rats	W=0.799,N=0.101 W=0.929,N=0.586	F=5.278,DFn=5	Wilcoxon rank-sum test	W=6	0.686	ns
		Grm5_OFC:Naive_CSA(n=4),Naive_CY(n=4)	rats	8 rats	W=0.929,N=0.586 W=0.822,N=0.149	F=5.278,DFn=5	Wilcoxon rank-sum test	W=9	0.886	ns
		Grm5_OFC:Naive_SSA(n=4),Naive_CY(n=4)	rats	8 rats	W=0.799,N=0.101 W=0.822,N=0.149	F=5.278,DFn=5	Wilcoxon rank-sum test	W=7	0.886	ns
		Grm5_OFC:SA_SSA(n=4),SA_CSA(n=4)	rats	8 rats	W=0.799,N=0.101 W=0.945,N=0.685	F=5.278,DFn=5	Wilcoxon rank-sum test	W=2	0.114	ns
		Grm5_OFC:SA_CSA(n=4),SA_CY(n=4)	rats	8 rats	W=0.945,N=0.685 W=0.748,N=0.037	F=5.278,DFn=5	Wilcoxon rank-sum test	W=7	0.886	ns
		Grm5_OFC:SA_SSA(n=4),SA_CY(n=4)	rats	8 rats	W=0.799,N=0.101 W=0.748,N=0.037	F=5.278,DFn=5	Wilcoxon rank-sum test	W=0	0.029	*
		Grm5_OFC:Naive(n=12),SA(n=12)	rats	24 rats	Same as above	F=5.278,DFn=5	Wilcoxon rank-sum test	W=20	0.002	**
		Grm5_mPFC:Naive_SSA(n=4),Naive_CSA(n=4)	rats	8 rats	W=0.881,N=0.344 W=0.976,N=0.877	F=3.061,DFn=5	Wilcoxon rank-sum test	W=10	0.686	ns
		Grm5_mPFC:Naive_CSA(n=4),Naive_CY(n=4)	rats	8 rats	W=0.976,N=0.877 W=0.791,N=0.088	F=3.061,DFn=5	Wilcoxon rank-sum test	W=8	>0.99	ns
		Grm5_mPFC:Naive_SSA(n=4),Naive_CY(n=4)	rats	8 rats	W=0.881,N=0.344 W=0.791,N=0.088	F=3.061,DFn=5	Wilcoxon rank-sum test	W=10	0.686	ns
		Grm5_mPFC:SA_SSA(n=4),SA_CSA(n=4)	rats	8 rats	W=0.858,N=0.254 W=0.75,N=0	F=3.061,DFn=5	Wilcoxon rank-sum test	W=7	0.858	ns
		Grm5_mPFC:SA_CSA(n=4),SA_CY(n=4)	rats	8 rats	W=0.75,N=0 W=0.988,N=0.946	F=3.061,DFn=5	Wilcoxon rank-sum test	W=3	0.372	ns
		Grm5_mPFC:SA_SSA(n=4),SA_CY(n=4)	rats	8 rats	W=0.858,N=0.254 W=0.988,N=0.946	F=3.061,DFn=5	Wilcoxon rank-sum test	W=5	0.486	ns
		Grm5_mPFC:Naive(n=12),SA(n=12)	rats	24 rats	Same as above	F=3.061,DFn=5	Wilcoxon rank-sum test	W=13	<0.001	***
		Grm5_NAc:Naive_SSA(n=4),Naive_CSA(n=4)	rats	8 rats	W=0.887,N=0.37 W=0.689,N=0.009	F=23.726,DFn=5	Wilcoxon rank-sum test	W=7	0.886	ns
		Grm5_NAc:Naive_CSA(n=4),Naive_CY(n=4)	rats	8 rats	W=0.689,N=0.009 W=0.892,N=0.391	F=23.726,DFn=5	Wilcoxon rank-sum test	W=8	>0.99	ns
		Grm5_NAc:Naive_SSA(n=4),Naive_CY(n=4)	rats	8 rats	W=0.887,N=0.37 W=0.892,N=0.391	F=23.726,DFn=5	Wilcoxon rank-sum test	W=8	>0.99	ns
		Grm5_NAc:SA_SSA(n=4),SA_CSA(n=4)	rats	8 rats	W=0.813,N=0.129 W=0.927,N=0.476	F=23.726,DFn=5	Wilcoxon rank-sum test	W=2	0.229	ns
		Grm5_NAc:SA_CSA(n=4),SA_CY(n=4)	rats	8 rats	W=0.927,N=0.476 W=0.956,N=0.752	F=23.726,DFn=5	Wilcoxon rank-sum test	W=9	0.4	ns
		Grm5_NAc:SA_SSA(n=4),SA_CY(n=4)	rats	8 rats	W=0.813,N=0.129 W=0.956,N=0.752	F=23.726,DFn=5	Wilcoxon rank-sum test	W=8	>0.99	ns
		Grm5_NAc:Naive(n=12),SA(n=12)	rats	24 rats	Same as above	F=23.726,DFn=5	Wilcoxon rank-sum test	W=0	<0.001	***
		Grm5_dStr:Naive_SSA(n=4),Naive_CSA(n=4)	rats	8 rats	W=0.711,N=0.016 W=0.93,N=0.597	F=9.776,DFn=5	Wilcoxon rank-sum test	W=10	0.686	ns
		Grm5_dStr:Naive_CSA(n=4),Naive_CY(n=4)	rats	8 rats	W=0.93,N=0.597 W=0.946,N=0.693	F=9.776,DFn=5	Wilcoxon rank-sum test	W=8	>0.99	ns
		Grm5_dStr:Naive_SSA(n=4),Naive_CY(n=4)	rats	8 rats	W=0.711,N=0.016 W=0.946,N=0.693	F=9.776,DFn=5	Wilcoxon rank-sum test	W=10	0.686	ns
		Grm5_dStr:SA_SSA(n=4),SA_CSA(n=4)	rats	8 rats	W=0.982,N=0.911 W=0.931,N=0.493	F=9.776,DFn=5	Wilcoxon rank-sum test	W=6	>0.99	ns
		Grm5_dStr:SA_CSA(n=4),SA_CY(n=4)	rats	8 rats	W=0.931,N=0.493 W=0.937,N=0.638	F=9.776,DFn=5	Wilcoxon rank-sum test	W=2	0.229	ns
		Grm5_dStr:SA_SSA(n=4),SA_CY(n=4)	rats	8 rats	W=0.982,N=0.911 W=0.937,N=0.638	F=9.776,DFn=5	Wilcoxon rank-sum test	W=4	0.343	ns
		Grm5_dStr:Naive(n=12),SA(n=12)	rats	24 rats	Same as above	F=9.776,DFn=5	Wilcoxon rank-sum test	W=1	<0.001	***
		Grm5_dHip:Naive_SSA(n=4),Naive_CSA(n=4)	rats	8 rats	W=0.927,N=0.577 W=0.912,N=0.495	F=2.021,DFn=5	Wilcoxon rank-sum test	W=8	>0.99	ns
		Grm5_dHip:Naive_CSA(n=4),Naive_CY(n=4)	rats	8 rats	W=0.912,N=0.495 W=0.807,N=0.115	F=2.021,DFn=5	Wilcoxon rank-sum test	W=7	0.886	ns
		Grm5_dHip:Naive_SSA(n=4),Naive_CY(n=4)	rats	8 rats	W=0.927,N=0.577 W=0.807,N=0.115	F=2.021,DFn=5	Wilcoxon rank-sum test	W=6	0.686	ns
		Grm5_dHip:SA_SSA(n=4),SA_CSA(n=4)	rats	8 rats	W=0.851,N=0.23 W=0.887,N=0.342	F=2.021,DFn=5	Wilcoxon rank-sum test	W=9	0.905	ns
		Grm5_dHip:SA_CSA(n=4),SA_CY(n=4)	rats	8 rats	W=0.887,N=0.342 W=0.784,N=0.077	F=2.021,DFn=5	Wilcoxon rank-sum test	W=8	0.73	ns
		Grm5_dHip:SA_SSA(n=4),SA_CY(n=4)	rats	8 rats	W=0.851,N=0.23 W=0.784,N=0.077	F=2.021,DFn=5	Wilcoxon rank-sum test	W=8	>0.99	ns
		Grm5_dHip:Naive(n=12),SA(n=12)	rats	24 rats	Same as above	F=2.021,DFn=5	Wilcoxon rank-sum test	W=16	<0.001	***
		Grm5_BLA:Naive_SSA(n=4),Naive_CSA(n=4)	rats	8 rats	W=0.984,N=0.926 W=0.879,N=0.336	F=8.684,DFn=5	Wilcoxon rank-sum test	W=9	0.886	ns
		Grm5_BLA:Naive_CSA(n=4),Naive_CY(n=4)	rats	8 rats	W=0.879,N=0.336 W=0.847,N=0.216	F=8.684,DFn=5	Wilcoxon rank-sum test	W=12	0.343	ns
		Grm5_BLA:Naive_SSA(n=4),Naive_CY(n=4)	rats	8 rats	W=0.984,N=0.926 W=0.847,N=0.216	F=8.684,DFn=5	Wilcoxon rank-sum test	W=11	0.486	ns
		Grm5_BLA:SA_SSA(n=4),SA_CSA(n=4)	rats	8 rats	W=0.996,N=0.988 W=0.693,N=0.008	F=8.684,DFn=5	Wilcoxon rank-sum test	W=15	0.286	ns
		Grm5_BLA:SA_CSA(n=4),SA_CY(n=4)	rats	8 rats	W=0.693,N=0.008 W=0.795,N=0.094	F=8.684,DFn=5	Wilcoxon rank-sum test	W=3	0.111	ns
		Grm5_BLA:SA_SSA(n=4),SA_CY(n=4)	rats	8 rats	W=0.996,N=0.988 W=0.795,N=0.094	F=8.684,DFn=5	Wilcoxon rank-sum test	W=8	>0.99	ns
		Grm5_BLA:Naive(n=12),SA(n=12)	rats	24 rats	Same as above	F=8.684,DFn=5	Wilcoxon rank-sum test	W=0	<0.001	***
		Grm5_VTA:Naive_SSA(n=4),Naive_CSA(n=4)	rats	8 rats	W=0.941,N=0.658 W=0.918,N=0.524	F=5.93,DFn=5	Wilcoxon rank-sum test	W=13	0.2	ns
		Grm5_VTA:Naive_CSA(n=4),Naive_CY(n=4)	rats	8 rats	W=0.918,N=0.524 W=0.783,N=0.075	F=5.93,DFn=5	Wilcoxon rank-sum test	W=3	0.2	ns
		Grm5_VTA:Naive_SSA(n=4),Naive_CY(n=4)	rats	8 rats	W=0.941,N=0.658 W=0.783,N=0.075	F=5.93,DFn=5	Wilcoxon rank-sum test	W=5	0.486	ns
		Grm5_VTA:SA_SSA(n=4),SA_CSA(n=4)	rats	8 rats	W=0.973,N=0.86 W=0.907,N=0.452	F=5.93,DFn=5	Wilcoxon rank-sum test	W=7	0.556	ns
		Grm5_VTA:SA_CSA(n=4),SA_CY(n=4)	rats	8 rats	W=0.907,N=0.452 W=0.958,N=0.768	F=5.93,DFn=5	Wilcoxon rank-sum test	W=12	0.73	ns
		Grm5_VTA:SA_SSA(n=4),SA_CY(n=4)	rats	8 rats	W=0.973,N=0.86 W=0.958,N=0.768	F=5.93,DFn=5	Wilcoxon rank-sum test	W=6	0.686	ns
		Grm5_VTA:Naive(n=12),SA(n=12)	rats	24 rats	Same as above	F=5.93,DFn=5	Wilcoxon rank-sum test	W=13	<0.001	***
	qPRC verification for Neurod6	Neurod6_OFC:Naive_SSA(n=4),Naive_CSA(n=4)	rats	8 rats	W=0.947,N=0.695 W=0.971,N=0.846	F=7.418,DFn=5	Wilcoxon rank-sum test	W=11	0.486	ns
		Neurod6_OFC:Naive_CSA(n=4),Naive_CY(n=4)	rats	8 rats	W=0.971,N=0.846 W=0.864,N=0.276	F=7.418,DFn=5	Wilcoxon rank-sum test	W=0	0.029	*
		Neurod6_OFC:Naive_SSA(n=4),Naive_CY(n=4)	rats	8 rats	W=0.947,N=0.695 W=0.864,N=0.276	F=7.418,DFn=5	Wilcoxon rank-sum test	W=1	0.057	ns
		Neurod6_OFC:SA_SSA(n=4),SA_CSA(n=4)	rats	8 rats	W=0.744,N=0.034 W=0.764,N=0.052	F=7.418,DFn=5	Wilcoxon rank-sum test	W=0	0.029	*
		Neurod6_OFC:SA_CSA(n=4),SA_CY(n=4)	rats	8 rats	W=0.764,N=0.052 W=0.833,N=0.175	F=7.418,DFn=5	Wilcoxon rank-sum test	W=16	0.029	*
		Neurod6_OFC:SA_SSA(n=4),SA_CY(n=4)	rats	8 rats	W=0.744,N=0.034 W=0.833,N=0.175	F=7.418,DFn=5	Wilcoxon rank-sum test	W=0	0.029	*
		Neurod6_OFC:Naive(n=12),SA(n=12)	rats	24 rats	Same as above	F=7.418,DFn=5	Wilcoxon rank-sum test	W=53	0.291	ns
		Neurod6_mPFC:Naive_SSA(n=4),Naive_CSA(n=4)	rats	8 rats	W=0.895,N=0.406 W=0.875,N=0.32	F=4.985,DFn=5	Wilcoxon rank-sum test	W=16	0.029	*
		Neurod6_mPFC:Naive_CSA(n=4),Naive_CY(n=4)	rats	8 rats	W=0.875,N=0.32 W=0.999,N=0.998	F=4.985,DFn=5	Wilcoxon rank-sum test	W=0	0.029	*
		Neurod6_mPFC:Naive_SSA(n=4),Naive_CY(n=4)	rats	8 rats	W=0.895,N=0.406 W=0.999,N=0.998	F=4.985,DFn=5	Wilcoxon rank-sum test	W=7	0.886	ns
		Neurod6_mPFC:SA_SSA(n=4),SA_CSA(n=4)	rats	8 rats	W=0.939,N=0.648 W=0.831,N=0.19	F=4.985,DFn=5	Wilcoxon rank-sum test	W=7	0.857	ns
		Neurod6_mPFC:SA_CSA(n=4),SA_CY(n=4)	rats	8 rats	W=0.831,N=0.19 W=0.802,N=0.105	F=4.985,DFn=5	Wilcoxon rank-sum test	W=2	0.229	ns
		Neurod6_mPFC:SA_SSA(n=4),SA_CY(n=4)	rats	8 rats	W=0.939,N=0.648 W=0.802,N=0.105	F=4.985,DFn=5	Wilcoxon rank-sum test	W=3	0.2	ns
		Neurod6_mPFC:Naive(n=12),SA(n=12)	rats	24 rats	Same as above	F=4.985,DFn=5	Wilcoxon rank-sum test	W=55	0.525	ns
		Neurod6_NAc:Naive_SSA(n=4),Naive_CSA(n=4)	rats	8 rats	W=0.956,N=0.755 W=0.882,N=0.345	F=6.119,DFn=5	Wilcoxon rank-sum test	W=11	0.486	ns
		Neurod6_NAc:Naive_CSA(n=4),Naive_CY(n=4)	rats	8 rats	W=0.882,N=0.345 W=0.85,N=0.226	F=6.119,DFn=5	Wilcoxon rank-sum test	W=7	0.886	ns
		Neurod6_NAc:Naive_SSA(n=4),Naive_CY(n=4)	rats	8 rats	W=0.956,N=0.755 W=0.85,N=0.226	F=6.119,DFn=5	Wilcoxon rank-sum test	W=12	0.343	ns
		Neurod6_NAc:SA_SSA(n=4),SA_CSA(n=4)	rats	8 rats	W=0.831,N=0.17 W=0.832,N=0.192	F=6.119,DFn=5	Wilcoxon rank-sum test	W=1	0.114	ns
		Neurod6_NAc:SA_CSA(n=4),SA_CY(n=4)	rats	8 rats	W=0.832,N=0.192 W=0.871,N=0.301	F=6.119,DFn=5	Wilcoxon rank-sum test	W=12	0.057	ns
		Neurod6_NAc:SA_SSA(n=4),SA_CY(n=4)	rats	8 rats	W=0.831,N=0.17 W=0.871,N=0.301	F=6.119,DFn=5	Wilcoxon rank-sum test	W=13	0.2	ns
		Neurod6_NAc:Naive(n=12),SA(n=12)	rats	24 rats	Same as above	F=6.119,DFn=5	Wilcoxon rank-sum test	W=129	<0.001	***
		Neurod6_dStr:Naive_SSA(n=4),Naive_CSA(n=4)	rats	8 rats	W=0.91,N=0.48 W=0.912,N=0.495	F=6.58,DFn=5	Wilcoxon rank-sum test	W=14	0.114	ns
		Neurod6_dStr:Naive_CSA(n=4),Naive_CY(n=4)	rats	8 rats	W=0.912,N=0.495 W=0.829,N=0.165	F=6.58,DFn=5	Wilcoxon rank-sum test	W=8	>0.99	ns
		Neurod6_dStr:Naive_SSA(n=4),Naive_CY(n=4)	rats	8 rats	W=0.91,N=0.48 W=0.829,N=0.165	F=6.58,DFn=5	Wilcoxon rank-sum test	W=12	0.343	ns
		Neurod6_dStr:SA_SSA(n=4),SA_CSA(n=4)	rats	8 rats	W=0.961,N=0.785 W=0.992,N=0.83	F=6.58,DFn=5	Wilcoxon rank-sum test	W=3	0.4	ns
		Neurod6_dStr:SA_CSA(n=4),SA_CY(n=4)	rats	8 rats	W=0.992,N=0.83 W=0.825,N=0.155	F=6.58,DFn=5	Wilcoxon rank-sum test	W=10	0.229	ns
		Neurod6_dStr:SA_SSA(n=4),SA_CY(n=4)	rats	8 rats	W=0.961,N=0.785 W=0.825,N=0.155	F=6.58,DFn=5	Wilcoxon rank-sum test	W=8	>0.99	ns
		Neurod6_dStr:Naive(n=12),SA(n=12)	rats	24 rats	Same as above	F=6.58,DFn=5	Wilcoxon rank-sum test	W=124	<0.001	***
		Neurod6_dHip:Naive_SSA(n=4),Naive_CSA(n=4)	rats	8 rats	W=0.896,N=0.413 W=0.884,N=0.356	F=34.394,DFn=5	Wilcoxon rank-sum test	W=10	0.686	ns
		Neurod6_dHip:Naive_CSA(n=4),Naive_CY(n=4)	rats	8 rats	W=0.884,N=0.356 W=0.911,N=0.485	F=34.394,DFn=5	Wilcoxon rank-sum test	W=2	0.114	ns
		Neurod6_dHip:Naive_SSA(n=4),Naive_CY(n=4)	rats	8 rats	W=0.896,N=0.413 W=0.911,N=0.485	F=34.394,DFn=5	Wilcoxon rank-sum test	W=2	0.114	ns
		Neurod6_dHip:SA_SSA(n=4),SA_CSA(n=4)	rats	8 rats	W=0.969,N=0.833 W=0.845,N=0.21	F=34.394,DFn=5	Wilcoxon rank-sum test	W=16	0.029	*
		Neurod6_dHip:SA_CSA(n=4),SA_CY(n=4)	rats	8 rats	W=0.845,N=0.21 W=0.821,N=0.145	F=34.394,DFn=5	Wilcoxon rank-sum test	W=0	0.029	*
		Neurod6_dHip:SA_SSA(n=4),SA_CY(n=4)	rats	8 rats	W=0.969,N=0.833 W=0.821,N=0.145	F=34.394,DFn=5	Wilcoxon rank-sum test	W=16	0.029	*
		Neurod6_dHip:Naive(n=12),SA(n=12)	rats	24 rats	Same as above	F=34.394,DFn=5	Wilcoxon rank-sum test	W=20	0.002	**
		Neurod6_BLA:Naive_SSA(n=4),Naive_CSA(n=4)	rats	8 rats	W=0.866,N=0.282 W=0.929,N=0.589	F=3.775,DFn=5	Wilcoxon rank-sum test	W=12	0.343	ns
		Neurod6_BLA:Naive_CSA(n=4),Naive_CY(n=4)	rats	8 rats	W=0.929,N=0.589 W=0.943,N=0.672	F=3.775,DFn=5	Wilcoxon rank-sum test	W=6	0.686	ns
		Neurod6_BLA:Naive_SSA(n=4),Naive_CY(n=4)	rats	8 rats	W=0.866,N=0.282 W=0.943,N=0.672	F=3.775,DFn=5	Wilcoxon rank-sum test	W=12	0.343	ns
		Neurod6_BLA:SA_SSA(n=4),SA_CSA(n=4)	rats	8 rats	W=0.772,N=0.06 W=0.939,N=0.647	F=3.775,DFn=5	Wilcoxon rank-sum test	W=16	0.029	*
		Neurod6_BLA:SA_CSA(n=4),SA_CY(n=4)	rats	8 rats	W=0.939,N=0.647 W=0.826,N=0.157	F=3.775,DFn=5	Wilcoxon rank-sum test	W=0	0.029	*
		Neurod6_BLA:SA_SSA(n=4),SA_CY(n=4)	rats	8 rats	W=0.772,N=0.06 W=0.826,N=0.157	F=3.775,DFn=5	Wilcoxon rank-sum test	W=6	0.686	ns
		Neurod6_BLA:Naive(n=12),SA(n=12)	rats	24 rats	Same as above	F=3.775,DFn=5	Wilcoxon rank-sum test	W=115	0.012	*
		Neurod6_VTA:Naive_SSA(n=4),Naive_CSA(n=4)	rats	8 rats	W=0.95,N=0.716 W=0.967,N=0.825	F=1.239,DFn=5	Wilcoxon rank-sum test	W=8	>0.99	ns
		Neurod6_VTA:Naive_CSA(n=4),Naive_CY(n=4)	rats	8 rats	W=0.967,N=0.825 W=0.992,N=0.966	F=1.239,DFn=5	Wilcoxon rank-sum test	W=7	0.886	ns
		Neurod6_VTA:Naive_SSA(n=4),Naive_CY(n=4)	rats	8 rats	W=0.95,N=0.716 W=0.992,N=0.966	F=1.239,DFn=5	Wilcoxon rank-sum test	W=8	>0.99	ns
		Neurod6_VTA:SA_SSA(n=4),SA_CSA(n=4)	rats	8 rats	W=0.975,N=0.872 W=0.867,N=0.288	F=1.239,DFn=5	Wilcoxon rank-sum test	W=6	0.686	ns
		Neurod6_VTA:SA_CSA(n=4),SA_CY(n=4)	rats	8 rats	W=0.867,N=0.288 W=0.764,N=0.032	F=1.239,DFn=5	Wilcoxon rank-sum test	W=7	0.857	ns
		Neurod6_VTA:SA_SSA(n=4),SA_CY(n=4)	rats	8 rats	W=0.975,N=0.872 W=0.764,N=0.032	F=1.239,DFn=5	Wilcoxon rank-sum test	W=4	0.629	ns
		Neurod6_VTA:Naive(n=12),SA(n=12)	rats	24 rats	Same as above	F=1.239,DFn=5	Wilcoxon rank-sum test	W=101	0.032	*
	qPRC verification for Pou3f4	Pou3f4_OFC:Naive_SSA(n=4),Naive_CSA(n=4)	rats	8 rats	W=0.877,N=0.328 W=0.818,N=0.138	F=31.208,DFn=5	Wilcoxon rank-sum test	W=15	0.057	ns
		Pou3f4_OFC:Naive_CSA(n=4),Naive_CY(n=4)	rats	8 rats	W=0.818,N=0.138 W=0.964,N=0.802	F=31.208,DFn=5	Wilcoxon rank-sum test	W=1	0.057	ns
		Pou3f4_OFC:Naive_SSA(n=4),Naive_CY(n=4)	rats	8 rats	W=0.877,N=0.328 W=0.964,N=0.802	F=31.208,DFn=5	Wilcoxon rank-sum test	W=9	0.886	ns
		Pou3f4_OFC:SA_SSA(n=4),SA_CSA(n=4)	rats	8 rats	W=0.968,N=0.829 W=0.731,N=0.025	F=31.208,DFn=5	Wilcoxon rank-sum test	W=0	0.029	*
		Pou3f4_OFC:SA_CSA(n=4),SA_CY(n=4)	rats	8 rats	W=0.731,N=0.025 W=0.917,N=0.522	F=31.208,DFn=5	Wilcoxon rank-sum test	W=16	0.029	*
		Pou3f4_OFC:SA_SSA(n=4),SA_CY(n=4)	rats	8 rats	W=0.968,N=0.829 W=0.917,N=0.522	F=31.208,DFn=5	Wilcoxon rank-sum test	W=1	0.057	ns
		Pou3f4_OFC:Naive(n=12),SA(n=12)	rats	24 rats	Same as above	F=31.208,DFn=5	Wilcoxon rank-sum test	W=144	<0.001	***
		Pou3f4_mPFC:Naive_SSA(n=4),Naive_CSA(n=4)	rats	8 rats	W=0.958,N=0.767 W=0.95,N=0.717	F=18.948,DFn=5	Wilcoxon rank-sum test	W=16	0.029	*
		Pou3f4_mPFC:Naive_CSA(n=4),Naive_CY(n=4)	rats	8 rats	W=0.95,N=0.717 W=0.969,N=0.832	F=18.948,DFn=5	Wilcoxon rank-sum test	W=13	0.2	ns
		Pou3f4_mPFC:Naive_SSA(n=4),Naive_CY(n=4)	rats	8 rats	W=0.958,N=0.767 W=0.969,N=0.832	F=18.948,DFn=5	Wilcoxon rank-sum test	W=16	0.029	*
		Pou3f4_mPFC:SA_SSA(n=4),SA_CSA(n=4)	rats	8 rats	W=0.855,N=0.243 W=0.81,N=0.14	F=18.948,DFn=5	Wilcoxon rank-sum test	W=7	0.857	ns
		Pou3f4_mPFC:SA_CSA(n=4),SA_CY(n=4)	rats	8 rats	W=0.81,N=0.14 W=0.938,N=0.644	F=18.948,DFn=5	Wilcoxon rank-sum test	W=0	0.057	ns
		Pou3f4_mPFC:SA_SSA(n=4),SA_CY(n=4)	rats	8 rats	W=0.855,N=0.243 W=0.938,N=0.644	F=18.948,DFn=5	Wilcoxon rank-sum test	W=1	0.057	ns
		Pou3f4_mPFC:Naive(n=12),SA(n=12)	rats	24 rats	Same as above	F=18.948,DFn=5	Wilcoxon rank-sum test	W=132	<0.001	***
		Pou3f4_NAc:Naive_SSA(n=4),Naive_CSA(n=4)	rats	8 rats	W=0.973,N=0.857 W=0.783,N=0.075	F=3.095,DFn=5	Wilcoxon rank-sum test	W=1	0.057	ns
		Pou3f4_NAc:Naive_CSA(n=4),Naive_CY(n=4)	rats	8 rats	W=0.783,N=0.075 W=0.877,N=0.324	F=3.095,DFn=5	Wilcoxon rank-sum test	W=12	0.343	ns
		Pou3f4_NAc:Naive_SSA(n=4),Naive_CY(n=4)	rats	8 rats	W=0.973,N=0.857 W=0.877,N=0.324	F=3.095,DFn=5	Wilcoxon rank-sum test	W=8	>0.99	ns
		Pou3f4_NAc:SA_SSA(n=4),SA_CSA(n=4)	rats	8 rats	W=0.939,N=0.651 W=0.795,N=0.102	F=3.095,DFn=5	Wilcoxon rank-sum test	W=2	0.229	ns
		Pou3f4_NAc:SA_CSA(n=4),SA_CY(n=4)	rats	8 rats	W=0.795,N=0.102 W=0.955,N=0.746	F=3.095,DFn=5	Wilcoxon rank-sum test	W=12	0.057	ns
		Pou3f4_NAc:SA_SSA(n=4),SA_CY(n=4)	rats	8 rats	W=0.939,N=0.651 W=0.955,N=0.746	F=3.095,DFn=5	Wilcoxon rank-sum test	W=15	0.057	ns
		Pou3f4_NAc:Naive(n=12),SA(n=12)	rats	24 rats	Same as above	F=3.095,DFn=5	Wilcoxon rank-sum test	W=91	0.134	ns
		Pou3f4_dStr:Naive_SSA(n=4),Naive_CSA(n=4)	rats	8 rats	W=0.924,N=0.56 W=0.887,N=0.369	F=0.866,DFn=5	Wilcoxon rank-sum test	W=7	0.886	ns
		Pou3f4_dStr:Naive_CSA(n=4),Naive_CY(n=4)	rats	8 rats	W=0.887,N=0.369 W=0.903,N=0.447	F=0.866,DFn=5	Wilcoxon rank-sum test	W=7	0.886	ns
		Pou3f4_dStr:Naive_SSA(n=4),Naive_CY(n=4)	rats	8 rats	W=0.924,N=0.56 W=0.903,N=0.447	F=0.866,DFn=5	Wilcoxon rank-sum test	W=6	0.686	ns
		Pou3f4_dStr:SA_SSA(n=4),SA_CSA(n=4)	rats	8 rats	W=0.907,N=0.468 W=0.822,N=0.168	F=0.866,DFn=5	Wilcoxon rank-sum test	W=10	0.229	ns
		Pou3f4_dStr:SA_CSA(n=4),SA_CY(n=4)	rats	8 rats	W=0.822,N=0.168 W=0.995,N=0.981	F=0.866,DFn=5	Wilcoxon rank-sum test	W=3	0.4	ns
		Pou3f4_dStr:SA_SSA(n=4),SA_CY(n=4)	rats	8 rats	W=0.907,N=0.468 W=0.995,N=0.981	F=0.866,DFn=5	Wilcoxon rank-sum test	W=11	0.486	ns
		Pou3f4_dStr:Naive(n=12),SA(n=12)	rats	24 rats	Same as above	F=0.866,DFn=5	Wilcoxon rank-sum test	W=53	0.449	ns
		Pou3f4_dHip:Naive_SSA(n=4),Naive_CSA(n=4)	rats	8 rats	W=0.845,N=0.212 W=0.879,N=0.336	F=7.103,DFn=5	Wilcoxon rank-sum test	W=3	0.2	ns
		Pou3f4_dHip:Naive_CSA(n=4),Naive_CY(n=4)	rats	8 rats	W=0.879,N=0.336 W=0.916,N=0.514	F=7.103,DFn=5	Wilcoxon rank-sum test	W=10	0.686	ns
		Pou3f4_dHip:Naive_SSA(n=4),Naive_CY(n=4)	rats	8 rats	W=0.845,N=0.212 W=0.916,N=0.514	F=7.103,DFn=5	Wilcoxon rank-sum test	W=6	0.686	ns
		Pou3f4_dHip:SA_SSA(n=4),SA_CSA(n=4)	rats	8 rats	W=0.962,N=0.789 W=0.917,N=0.521	F=7.103,DFn=5	Wilcoxon rank-sum test	W=10	0.686	ns
		Pou3f4_dHip:SA_CSA(n=4),SA_CY(n=4)	rats	8 rats	W=0.917,N=0.521 W=0.933,N=0.609	F=7.103,DFn=5	Wilcoxon rank-sum test	W=6	0.686	ns
		Pou3f4_dHip:SA_SSA(n=4),SA_CY(n=4)	rats	8 rats	W=0.962,N=0.789 W=0.933,N=0.609	F=7.103,DFn=5	Wilcoxon rank-sum test	W=8	>0.99	ns
		Pou3f4_dHip:Naive(n=12),SA(n=12)	rats	24 rats	Same as above	F=7.103,DFn=5	Wilcoxon rank-sum test	W=144	<0.001	***
		Pou3f4_BLA:Naive_SSA(n=4),Naive_CSA(n=4)	rats	8 rats	W=0.881,N=0.343 W=0.795,N=0.093	F=1.851,DFn=5	Wilcoxon rank-sum test	W=11	0.486	ns
		Pou3f4_BLA:Naive_CSA(n=4),Naive_CY(n=4)	rats	8 rats	W=0.795,N=0.093 W=0.928,N=0.583	F=1.851,DFn=5	Wilcoxon rank-sum test	W=5	0.486	ns
		Pou3f4_BLA:Naive_SSA(n=4),Naive_CY(n=4)	rats	8 rats	W=0.881,N=0.343 W=0.928,N=0.583	F=1.851,DFn=5	Wilcoxon rank-sum test	W=8	>0.99	ns
		Pou3f4_BLA:SA_SSA(n=4),SA_CSA(n=4)	rats	8 rats	W=0.942,N=0.668 W=0.703,N=0.01	F=1.851,DFn=5	Wilcoxon rank-sum test	W=15	0.286	ns
		Pou3f4_BLA:SA_CSA(n=4),SA_CY(n=4)	rats	8 rats	W=0.703,N=0.01 W=0.848,N=0.219	F=1.851,DFn=5	Wilcoxon rank-sum test	W=8	0.73	ns
		Pou3f4_BLA:SA_SSA(n=4),SA_CY(n=4)	rats	8 rats	W=0.942,N=0.668 W=0.848,N=0.219	F=1.851,DFn=5	Wilcoxon rank-sum test	W=9	0.886	ns
		Pou3f4_BLA:Naive(n=12),SA(n=12)	rats	24 rats	Same as above	F=1.851,DFn=5	Wilcoxon rank-sum test	W=128	0.005	**
		Pou3f4_VTA:Naive_SSA(n=4),Naive_CSA(n=4)	rats	8 rats	W=0.872,N=0.306 W=0.751,N=0.039	F=1.183,DFn=5	Wilcoxon rank-sum test	W=6	0.686	ns
		Pou3f4_VTA:Naive_CSA(n=4),Naive_CY(n=4)	rats	8 rats	W=0.751,N=0.039 W=0.875,N=0.317	F=1.183,DFn=5	Wilcoxon rank-sum test	W=4	0.343	ns
		Pou3f4_VTA:Naive_SSA(n=4),Naive_CY(n=4)	rats	8 rats	W=0.872,N=0.306 W=0.875,N=0.317	F=1.183,DFn=5	Wilcoxon rank-sum test	W=2	0.114	ns
		Pou3f4_VTA:SA_SSA(n=4),SA_CSA(n=4)	rats	8 rats	W=0.819,N=0.14 W=0.927,N=0.574	F=1.183,DFn=5	Wilcoxon rank-sum test	W=8	>0.99	ns
		Pou3f4_VTA:SA_CSA(n=4),SA_CY(n=4)	rats	24 rats	W=0.927,N=0.574 W=0.888,N=0.375	F=1.183,DFn=5	Wilcoxon rank-sum test	W=11	0.486	ns
	qPRC verification for Rgs9	Rgs9_OFC:Naive_SSA(n=4),Naive_CSA(n=4)	rats	8 rats	W=0.871,N=0.3 W=0.98,N=0.901	F=15.524,DFn=5	Wilcoxon rank-sum test	W=6	0.686	ns
		Rgs9_OFC:Naive_CSA(n=4),Naive_CY(n=4)	rats	8 rats	W=0.98,N=0.901 W=0.912,N=0.495	F=15.524,DFn=5	Wilcoxon rank-sum test	W=7	0.886	ns
		Rgs9_OFC:Naive_SSA(n=4),Naive_CY(n=4)	rats	8 rats	W=0.871,N=0.3 W=0.912,N=0.495	F=15.524,DFn=5	Wilcoxon rank-sum test	W=4	0.343	ns
		Rgs9_OFC:SA_SSA(n=4),SA_CSA(n=4)	rats	8 rats	W=0.891,N=0.388 W=0.754,N=0.01	F=15.524,DFn=5	Wilcoxon rank-sum test	W=0	0.057	ns
		Rgs9_OFC:SA_CSA(n=4),SA_CY(n=4)	rats	8 rats	W=0.754,N=0.01 W=0.922,N=0.459	F=15.524,DFn=5	Wilcoxon rank-sum test	W=9	0.1	ns
		Rgs9_OFC:SA_SSA(n=4),SA_CY(n=4)	rats	8 rats	W=0.891,N=0.388 W=0.922,N=0.459	F=15.524,DFn=5	Wilcoxon rank-sum test	W=0	0.057	ns
		Rgs9_OFC:Naive(n=12),SA(n=12)	rats	24 rats	Same as above	F=15.524,DFn=5	Wilcoxon rank-sum test	W=120	<0.001	***
		Rgs9_mPFC:Naive_SSA(n=4),Naive_CSA(n=4)	rats	8 rats	W=0.923,N=0.554 W=0.79,N=0.086	F=8.535,DFn=5	Wilcoxon rank-sum test	W=16	0.029	*
		Rgs9_mPFC:Naive_CSA(n=4),Naive_CY(n=4)	rats	8 rats	W=0.79,N=0.086 W=0.845,N=0.21	F=8.535,DFn=5	Wilcoxon rank-sum test	W=3	0.2	ns
		Rgs9_mPFC:Naive_SSA(n=4),Naive_CY(n=4)	rats	8 rats	W=0.923,N=0.554 W=0.845,N=0.21	F=8.535,DFn=5	Wilcoxon rank-sum test	W=11	0.486	ns
		Rgs9_mPFC:SA_SSA(n=4),SA_CSA(n=4)	rats	8 rats	W=0.952,N=0.731 W=0.835,N=0.2	F=8.535,DFn=5	Wilcoxon rank-sum test	W=12	0.057	ns
		Rgs9_mPFC:SA_CSA(n=4),SA_CY(n=4)	rats	8 rats	W=0.835,N=0.2 W=0.989,N=0.951	F=8.535,DFn=5	Wilcoxon rank-sum test	W=0	0.057	ns
		Rgs9_mPFC:SA_SSA(n=4),SA_CY(n=4)	rats	8 rats	W=0.952,N=0.731 W=0.989,N=0.951	F=8.535,DFn=5	Wilcoxon rank-sum test	W=2	0.114	ns
		Rgs9_mPFC:Naive(n=12),SA(n=12)	rats	24 rats	Same as above	F=8.535,DFn=5	Wilcoxon rank-sum test	W=132	<0.001	***
		Rgs9_NAc:Naive_SSA(n=4),Naive_CSA(n=4)	rats	8 rats	W=0.934,N=0.619 W=0.966,N=0.817	F=11.213,DFn=5	Wilcoxon rank-sum test	W=4	0.343	ns
		Rgs9_NAc:Naive_CSA(n=4),Naive_CY(n=4)	rats	8 rats	W=0.966,N=0.817 W=0.928,N=0.584	F=11.213,DFn=5	Wilcoxon rank-sum test	W=14	0.114	ns
		Rgs9_NAc:Naive_SSA(n=4),Naive_CY(n=4)	rats	8 rats	W=0.934,N=0.619 W=0.928,N=0.584	F=11.213,DFn=5	Wilcoxon rank-sum test	W=12	0.343	ns
		Rgs9_NAc:SA_SSA(n=4),SA_CSA(n=4)	rats	8 rats	W=0.934,N=0.621 W=0.997,N=0.903	F=11.213,DFn=5	Wilcoxon rank-sum test	W=12	0.057	ns
		Rgs9_NAc:SA_CSA(n=4),SA_CY(n=4)	rats	8 rats	W=0.997,N=0.903 W=0.859,N=0.255	F=11.213,DFn=5	Wilcoxon rank-sum test	W=7	0.857	ns
		Rgs9_NAc:SA_SSA(n=4),SA_CY(n=4)	rats	8 rats	W=0.934,N=0.621 W=0.859,N=0.255	F=11.213,DFn=5	Wilcoxon rank-sum test	W=15	0.057	ns
		Rgs9_NAc:Naive(n=12),SA(n=12)	rats	24 rats	Same as above	F=11.213,DFn=5	Wilcoxon rank-sum test	W=132	<0.001	***
		Rgs9_dStr:Naive_SSA(n=4),Naive_CSA(n=4)	rats	8 rats	W=0.86,N=0.259 W=0.893,N=0.398	F=4.515,DFn=5	Wilcoxon rank-sum test	W=10	0.686	ns
		Rgs9_dStr:Naive_CSA(n=4),Naive_CY(n=4)	rats	8 rats	W=0.893,N=0.398 W=0.976,N=0.876	F=4.515,DFn=5	Wilcoxon rank-sum test	W=13	0.2	ns
		Rgs9_dStr:Naive_SSA(n=4),Naive_CY(n=4)	rats	8 rats	W=0.86,N=0.259 W=0.976,N=0.876	F=4.515,DFn=5	Wilcoxon rank-sum test	W=14	0.114	ns
		Rgs9_dStr:SA_SSA(n=4),SA_CSA(n=4)	rats	8 rats	W=0.969,N=0.835 W=0.752,N=0.041	F=4.515,DFn=5	Wilcoxon rank-sum test	W=5	0.486	ns
		Rgs9_dStr:SA_CSA(n=4),SA_CY(n=4)	rats	8 rats	W=0.752,N=0.041 W=0.708,N=0.014	F=4.515,DFn=5	Wilcoxon rank-sum test	W=5	0.486	ns
		Rgs9_dStr:SA_SSA(n=4),SA_CY(n=4)	rats	8 rats	W=0.969,N=0.835 W=0.708,N=0.014	F=4.515,DFn=5	Wilcoxon rank-sum test	W=3	0.2	ns
		Rgs9_dStr:Naive(n=12),SA(n=12)	rats	24 rats	Same as above	F=4.515,DFn=5	Wilcoxon rank-sum test	W=135	<0.001	***
		Rgs9_dHip:Naive_SSA(n=4),Naive_CSA(n=4)	rats	8 rats	W=0.956,N=0.755 W=0.977,N=0.885	F=10.343,DFn=5	Wilcoxon rank-sum test	W=12	0.343	ns
		Rgs9_dHip:Naive_CSA(n=4),Naive_CY(n=4)	rats	8 rats	W=0.977,N=0.885 W=0.953,N=0.737	F=10.343,DFn=5	Wilcoxon rank-sum test	W=14	0.114	ns
		Rgs9_dHip:Naive_SSA(n=4),Naive_CY(n=4)	rats	8 rats	W=0.956,N=0.755 W=0.953,N=0.737	F=10.343,DFn=5	Wilcoxon rank-sum test	W=15	0.057	ns
		Rgs9_dHip:SA_SSA(n=4),SA_CSA(n=4)	rats	8 rats	W=0.794,N=0.092 W=0.965,N=0.809	F=10.343,DFn=5	Wilcoxon rank-sum test	W=4	0.343	ns
		Rgs9_dHip:SA_CSA(n=4),SA_CY(n=4)	rats	8 rats	W=0.965,N=0.809 W=0.714,N=0.017	F=10.343,DFn=5	Wilcoxon rank-sum test	W=10	0.686	ns
		Rgs9_dHip:SA_SSA(n=4),SA_CY(n=4)	rats	8 rats	W=0.794,N=0.092 W=0.714,N=0.017	F=10.343,DFn=5	Wilcoxon rank-sum test	W=8	>0.99	ns
		Rgs9_dHip:Naive(n=12),SA(n=12)	rats	24 rats	Same as above	F=10.343,DFn=5	Wilcoxon rank-sum test	W=126	<0.001	***
		Rgs9_BLA:Naive_SSA(n=4),Naive_CSA(n=4)	rats	8 rats	W=0.9,N=0.43 W=0.831,N=0.169	F=22.537,DFn=5	Wilcoxon rank-sum test	W=16	0.029	*
		Rgs9_BLA:Naive_CSA(n=4),Naive_CY(n=4)	rats	8 rats	W=0.831,N=0.169 W=0.891,N=0.389	F=22.537,DFn=5	Wilcoxon rank-sum test	W=15	0.057	ns
		Rgs9_BLA:Naive_SSA(n=4),Naive_CY(n=4)	rats	8 rats	W=0.9,N=0.43 W=0.891,N=0.389	F=22.537,DFn=5	Wilcoxon rank-sum test	W=16	0.029	*
		Rgs9_BLA:SA_SSA(n=4),SA_CSA(n=4)	rats	8 rats	W=0.843,N=0.203 W=0.918,N=0.528	F=22.537,DFn=5	Wilcoxon rank-sum test	W=7	0.886	ns
		Rgs9_BLA:SA_CSA(n=4),SA_CY(n=4)	rats	8 rats	W=0.918,N=0.528 W=0.892,N=0.395	F=22.537,DFn=5	Wilcoxon rank-sum test	W=8	>0.99	ns
		Rgs9_BLA:SA_SSA(n=4),SA_CY(n=4)	rats	8 rats	W=0.843,N=0.203 W=0.892,N=0.395	F=22.537,DFn=5	Wilcoxon rank-sum test	W=8	>0.99	ns
		Rgs9_BLA:Naive(n=12),SA(n=12)	rats	24 rats	Same as above	F=22.537,DFn=5	Wilcoxon rank-sum test	W=138	<0.001	***
		Rgs9_VTA:Naive_SSA(n=4),Naive_CSA(n=4)	rats	8 rats	W=0.878,N=0.328 W=0.783,N=0.076	F=10.978,DFn=5	Wilcoxon rank-sum test	W=10	0.686	ns
		Rgs9_VTA:Naive_CSA(n=4),Naive_CY(n=4)	rats	8 rats	W=0.783,N=0.076 W=0.991,N=0.961	F=10.978,DFn=5	Wilcoxon rank-sum test	W=15	0.057	ns
		Rgs9_VTA:Naive_SSA(n=4),Naive_CY(n=4)	rats	8 rats	W=0.878,N=0.328 W=0.991,N=0.961	F=10.978,DFn=5	Wilcoxon rank-sum test	W=15	0.057	ns
		Rgs9_VTA:SA_SSA(n=4),SA_CSA(n=4)	rats	8 rats	W=0.993,N=0.972 W=0.885,N=0.359	F=10.978,DFn=5	Wilcoxon rank-sum test	W=5	0.486	ns
		Rgs9_VTA:SA_CSA(n=4),SA_CY(n=4)	rats	8 rats	W=0.885,N=0.359 W=0.876,N=0.32	F=10.978,DFn=5	Wilcoxon rank-sum test	W=12	0.343	ns
		Rgs9_VTA:SA_SSA(n=4),SA_CY(n=4)	rats	8 rats	W=0.993,N=0.972 W=0.876,N=0.32	F=10.978,DFn=5	Wilcoxon rank-sum test	W=9	0.886	ns
		Rgs9_VTA:Naive(n=12),SA(n=12)	rats	24 rats	Same as above	F=10.978,DFn=5	Wilcoxon rank-sum test	W=132	<0.001	***
	qPRC verification for Igfr1	Igfr1_OFC:Naive_SSA(n=4),Naive_CSA(n=4)	rats	8 rats	W=0.965,N=0.809 W=0.988,N=0.945	F=6.326,DFn=5	Wilcoxon rank-sum test	W=7	0.886	ns
		Igfr1_OFC:Naive_CSA(n=4),Naive_CY(n=4)	rats	8 rats	W=0.988,N=0.945 W=0.774,N=0.064	F=6.326,DFn=5	Wilcoxon rank-sum test	W=6	0.686	ns
		Igfr1_OFC:Naive_SSA(n=4),Naive_CY(n=4)	rats	8 rats	W=0.965,N=0.809 W=0.774,N=0.064	F=6.326,DFn=5	Wilcoxon rank-sum test	W=2	0.114	ns
		Igfr1_OFC:SA_SSA(n=4),SA_CSA(n=4)	rats	8 rats	W=0.778,N=0.068 W=0.837,N=0.188	F=6.326,DFn=5	Wilcoxon rank-sum test	W=2	0.114	ns
		Igfr1_OFC:SA_CSA(n=4),SA_CY(n=4)	rats	8 rats	W=0.837,N=0.188 W=0.927,N=0.579	F=6.326,DFn=5	Wilcoxon rank-sum test	W=10	0.686	ns
		Igfr1_OFC:SA_SSA(n=4),SA_CY(n=4)	rats	8 rats	W=0.778,N=0.068 W=0.927,N=0.579	F=6.326,DFn=5	Wilcoxon rank-sum test	W=3	0.2	ns
		Igfr1_OFC:Naive(n=12),SA(n=12)	rats	24 rats	Same as above	F=6.326,DFn=5	Wilcoxon rank-sum test	W=134	<0.001	***
		Igfr1_mPFC:Naive_SSA(n=4),Naive_CSA(n=4)	rats	8 rats	W=0.846,N=0.212 W=0.861,N=0.263	F=7.577,DFn=5	Wilcoxon rank-sum test	W=16	0.029	*
		Igfr1_mPFC:Naive_CSA(n=4),Naive_CY(n=4)	rats	8 rats	W=0.861,N=0.263 W=0.865,N=0.28	F=7.577,DFn=5	Wilcoxon rank-sum test	W=6	0.686	ns
		Igfr1_mPFC:Naive_SSA(n=4),Naive_CY(n=4)	rats	8 rats	W=0.846,N=0.212 W=0.865,N=0.28	F=7.577,DFn=5	Wilcoxon rank-sum test	W=11	0.486	ns
		Igfr1_mPFC:SA_SSA(n=4),SA_CSA(n=4)	rats	8 rats	W=0.983,N=0.922 W=0.885,N=0.34	F=7.577,DFn=5	Wilcoxon rank-sum test	W=12	0.057	ns
		Igfr1_mPFC:SA_CSA(n=4),SA_CY(n=4)	rats	8 rats	W=0.885,N=0.34 W=0.869,N=0.294	F=7.577,DFn=5	Wilcoxon rank-sum test	W=2	0.229	ns
		Igfr1_mPFC:SA_SSA(n=4),SA_CY(n=4)	rats	8 rats	W=0.983,N=0.922 W=0.869,N=0.294	F=7.577,DFn=5	Wilcoxon rank-sum test	W=4	0.343	ns
		Igfr1_mPFC:Naive(n=12),SA(n=12)	rats	24 rats	Same as above	F=7.577,DFn=5	Wilcoxon rank-sum test	W=107	0.011	*
		Igfr1_NAc:Naive_SSA(n=4),Naive_CSA(n=4)	rats	8 rats	W=0.941,N=0.659 W=0.913,N=0.497	F=4.083,DFn=5	Wilcoxon rank-sum test	W=2	0.114	ns
		Igfr1_NAc:Naive_CSA(n=4),Naive_CY(n=4)	rats	8 rats	W=0.913,N=0.497 W=0.968,N=0.826	F=4.083,DFn=5	Wilcoxon rank-sum test	W=11	0.486	ns
		Igfr1_NAc:Naive_SSA(n=4),Naive_CY(n=4)	rats	8 rats	W=0.941,N=0.659 W=0.968,N=0.826	F=4.083,DFn=5	Wilcoxon rank-sum test	W=6	0.686	ns
		Igfr1_NAc:SA_SSA(n=4),SA_CSA(n=4)	rats	8 rats	W=0.964,N=0.801 W=0.931,N=0.491	F=4.083,DFn=5	Wilcoxon rank-sum test	W=9	0.4	ns
		Igfr1_NAc:SA_CSA(n=4),SA_CY(n=4)	rats	8 rats	W=0.931,N=0.491 W=0.923,N=0.557	F=4.083,DFn=5	Wilcoxon rank-sum test	W=10	0.229	ns
		Igfr1_NAc:SA_SSA(n=4),SA_CY(n=4)	rats	8 rats	W=0.964,N=0.801 W=0.923,N=0.557	F=4.083,DFn=5	Wilcoxon rank-sum test	W=16	0.029	*
		Igfr1_NAc:Naive(n=12),SA(n=12)	rats	24 rats	Same as above	F=4.083,DFn=5	Wilcoxon rank-sum test	W=119	0.001	**
		Igfr1_dStr:Naive_SSA(n=4),Naive_CSA(n=4)	rats	8 rats	W=0.886,N=0.365 W=0.983,N=0.921	F=1.956,DFn=5	Wilcoxon rank-sum test	W=6	0.686	ns
		Igfr1_dStr:Naive_CSA(n=4),Naive_CY(n=4)	rats	8 rats	W=0.983,N=0.921 W=0.959,N=0.773	F=1.956,DFn=5	Wilcoxon rank-sum test	W=11	0.486	ns
		Igfr1_dStr:Naive_SSA(n=4),Naive_CY(n=4)	rats	8 rats	W=0.886,N=0.365 W=0.959,N=0.773	F=1.956,DFn=5	Wilcoxon rank-sum test	W=8	>0.99	ns
		Igfr1_dStr:SA_SSA(n=4),SA_CSA(n=4)	rats	8 rats	W=0.86,N=0.259 W=0.837,N=0.186	F=1.956,DFn=5	Wilcoxon rank-sum test	W=12	0.343	ns
		Igfr1_dStr:SA_CSA(n=4),SA_CY(n=4)	rats	8 rats	W=0.837,N=0.186 W=0.811,N=0.123	F=1.956,DFn=5	Wilcoxon rank-sum test	W=5	0.486	ns
		Igfr1_dStr:SA_SSA(n=4),SA_CY(n=4)	rats	8 rats	W=0.86,N=0.259 W=0.811,N=0.123	F=1.956,DFn=5	Wilcoxon rank-sum test	W=6	0.686	ns
		Igfr1_dStr:Naive(n=12),SA(n=12)	rats	24 rats	Same as above	F=1.956,DFn=5	Wilcoxon rank-sum test	W=122	0.003	**
		Igfr1_dHip:Naive_SSA(n=4),Naive_CSA(n=4)	rats	8 rats	W=0.829,N=0.164 W=0.951,N=0.725	F=3.143,DFn=5	Wilcoxon rank-sum test	W=10	0.686	ns
		Igfr1_dHip:Naive_CSA(n=4),Naive_CY(n=4)	rats	8 rats	W=0.951,N=0.725 W=0.835,N=0.182	F=3.143,DFn=5	Wilcoxon rank-sum test	W=11	0.486	ns
		Igfr1_dHip:Naive_SSA(n=4),Naive_CY(n=4)	rats	8 rats	W=0.829,N=0.164 W=0.835,N=0.182	F=3.143,DFn=5	Wilcoxon rank-sum test	W=12	0.343	ns
		Igfr1_dHip:SA_SSA(n=4),SA_CSA(n=4)	rats	8 rats	W=0.976,N=0.878 W=0.828,N=0.134	F=3.143,DFn=5	Wilcoxon rank-sum test	W=12	0.73	ns
		Igfr1_dHip:SA_CSA(n=4),SA_CY(n=4)	rats	8 rats	W=0.828,N=0.134 W=0.928,N=0.581	F=3.143,DFn=5	Wilcoxon rank-sum test	W=11	0.905	ns
		Igfr1_dHip:SA_SSA(n=4),SA_CY(n=4)	rats	8 rats	W=0.976,N=0.878 W=0.928,N=0.581	F=3.143,DFn=5	Wilcoxon rank-sum test	W=12	0.343	ns
		Igfr1_dHip:Naive(n=12),SA(n=12)	rats	24 rats	Same as above	F=3.143,DFn=5	Wilcoxon rank-sum test	W=132	0.002	**
		Igfr1_BLA:Naive_SSA(n=4),Naive_CSA(n=4)	rats	8 rats	W=0.888,N=0.375 W=0.954,N=0.743	F=1.385,DFn=5	Wilcoxon rank-sum test	W=4	0.343	ns
		Igfr1_BLA:Naive_CSA(n=4),Naive_CY(n=4)	rats	8 rats	W=0.954,N=0.743 W=0.793,N=0.089	F=1.385,DFn=5	Wilcoxon rank-sum test	W=7	0.886	ns
		Igfr1_BLA:Naive_SSA(n=4),Naive_CY(n=4)	rats	8 rats	W=0.888,N=0.375 W=0.793,N=0.089	F=1.385,DFn=5	Wilcoxon rank-sum test	W=3	0.2	ns
		Igfr1_BLA:SA_SSA(n=4),SA_CSA(n=4)	rats	8 rats	W=0.966,N=0.815 W=0.932,N=0.613	F=1.385,DFn=5	Wilcoxon rank-sum test	W=9	0.905	ns
		Igfr1_BLA:SA_CSA(n=4),SA_CY(n=4)	rats	8 rats	W=0.932,N=0.613 W=0.855,N=0.243	F=1.385,DFn=5	Wilcoxon rank-sum test	W=13	0.556	ns
		Igfr1_BLA:SA_SSA(n=4),SA_CY(n=4)	rats	8 rats	W=0.966,N=0.815 W=0.855,N=0.243	F=1.385,DFn=5	Wilcoxon rank-sum test	W=10	0.686	ns
		Igfr1_BLA:Naive(n=12),SA(n=12)	rats	24 rats	Same as above	F=1.385,DFn=5	Wilcoxon rank-sum test	W=109	0.098	ns
		Igfr1_VTA:Naive_SSA(n=4),Naive_CSA(n=4)	rats	8 rats	W=0.93,N=0.595 W=0.928,N=0.582	F=2.302,DFn=5	Wilcoxon rank-sum test	W=7	0.886	ns
		Igfr1_VTA:Naive_CSA(n=4),Naive_CY(n=4)	rats	8 rats	W=0.928,N=0.582 W=0.909,N=0.478	F=2.302,DFn=5	Wilcoxon rank-sum test	W=7	0.886	ns
		Igfr1_VTA:Naive_SSA(n=4),Naive_CY(n=4)	rats	8 rats	W=0.93,N=0.595 W=0.909,N=0.478	F=2.302,DFn=5	Wilcoxon rank-sum test	W=6	0.686	ns
		Igfr1_VTA:SA_SSA(n=4),SA_CSA(n=4)	rats	8 rats	W=0.883,N=0.353 W=0.959,N=0.77	F=2.302,DFn=5	Wilcoxon rank-sum test	W=5	0.486	ns
		Igfr1_VTA:SA_CSA(n=4),SA_CY(n=4)	rats	8 rats	W=0.959,N=0.77 W=0.91,N=0.484	F=2.302,DFn=5	Wilcoxon rank-sum test	W=14	0.114	ns
		Igfr1_VTA:SA_SSA(n=4),SA_CY(n=4)	rats	8 rats	W=0.883,N=0.353 W=0.91,N=0.484	F=2.302,DFn=5	Wilcoxon rank-sum test	W=10	0.686	ns
		Igfr1_VTA:Naive(n=12),SA(n=12)	rats	24 rats	Same as above	F=2.302,DFn=5	Wilcoxon rank-sum test	W=118	0.007	**
