# Supplementary material for: Transcriptomic effects of paternal cocaine-seeking on the reward circuitry of male offspring
Source: Transl Psychiatry. 2024 Feb 26;14:120. doi: 10.1038/s41398-024-02839-6 (PMC10897445; doi:10.1038/s41398-024-02839-6)
Supplement: Supplementary file 3 — Key Resources Table [file 41398_2024_2839_MOESM3_ESM.xlsx]

## Sheet: Key Resources Table
KEY RESOURCES TABLE
Resource Type	Specific Reagent or Resource	Source or Reference	Identifiers
Antibody	Rabbit anti-cFOS	Synaptic systems	Cat#226008 RRID:AB_2891278
Antibody	Donkey anti-Rabbit CY3	Jackson Immuno Research	Cat#715-546-151 RRID:AB_2340850
Biological Sample	Rat: Sprague-Dawley rat, male	Slaccas	RRID:MGI:5651135
Chemical Compound or Drug	Cocaine	Qinghai Pharmaceutical Factory Co. LTD	N/A
Chemical Compound or Drug	Dustless Precision Pellets®, Sucrose	Bio-Serv	Cat#F0023
Chemical Compound or Drug	Dustless Precision Pellets® Rodent, Purified	Bio-Serv	Cat#F0021
Chemical Compound or Drug	Isoflurane	RWD	Cat#R510-22-10
Chemical Compound or Drug	DEPC	Sangong Biotech	Cat#B600154
Chemical Compound or Drug	DNase I	NEB	Cat#M0303S
Chemical Compound or Drug	RNA isolater Total RNA Extraction Reagent	Vazyme	Cat#R401-01
Commercial Assay Or Kit	HiScript II 1st Strand cDNA Synthesis Kit (+gDNA wiper)	Vazyme	Cat#R212-01
Commercial Assay Or Kit	VAHTSTM Total RNA-seq (H/M/R) Library Prep Kit for Illumina®	Vazyme	Cat#NR603-02
Commercial Assay Or Kit	VAHTS RNA Adapters set4 for Illumina	Vazyme	Cat#N810
Commercial Assay Or Kit	Equalbit RNA HS Assay Kit	Vazyme	Cat#EQ211
Deposited Data; Public Database	PRJNA788009	NCBI GEO DataSets	RRID:SCR_005012; https://www.ncbi.nlm.nih.gov/gds
Software; Algorithm	Trimmomatic v0.32	http://www.usadellab.org/cms/index.php?page=trimmomatic	RRID:SCR_011848
Software; Algorithm	HISAT2 v2.0.2	http://ccb.jhu.edu/software/hisat2/index.shtml	RRID:SCR_015530
Software; Algorithm	featureCounts v2.0.0	https://subread.sourceforge.net/featureCounts.html	RRID:SCR_012919
Software; Algorithm	DESeq2 v1.26.0	https://bioconductor.org/packages/release/bioc/html/DESeq2.html	RRID:SCR_015687
Software; Algorithm	Rank Rank Hypergeometric Overlap v1.32.0	http://systems.crump.ucla.edu/rankrank/rankranksimple.php	RRID:SCR_014024
Software; Algorithm	WGCNA v1.70-3	https://horvath.genetics.ucla.edu/html/CoexpressionNetwork/Rpackages/WGCNA/	RRID:SCR_003302
Software; Algorithm	clusterProfiler v3.14.3	https://guangchuangyu.github.io/software/clusterProfiler	RRID:SCR_016884
Software; Algorithm	DGCA v1.0.2	https://doi.org/10.1073/pnas.1507125112.	RRID:SCR_020964
Software; Algorithm	ChEA v3	https://maayanlab.cloud/chea3/	RRID:SCR_005403
Software; Algorithm	Cytoscape v3.7.2	http://cytoscape.org	RRID:SCR_003032
Software; Algorithm	ImageJ	https://imagej.net/	RRID:SCR_003070
